# Supplementary material for: Screening and Identification of Prognostic Tumor-Infiltrating Immune Cells and Genes of Endometrioid Endometrial Adenocarcinoma: Based on The Cancer Genome Atlas Database and Bioinformatics
Source: Front Oncol. 2020 Dec 1;10:554214. doi: 10.3389/fonc.2020.554214 (PMC7737471; doi:10.3389/fonc.2020.554214)
Supplement: Supplementary file 1 [file Table_1.xlsx]

## Sheet: Sheet1
Table S1. Primer sequences of the targets used in real-time PCR
Target	Forward	Reverse
CCL17	GGATGCCATCGTTTTTGTAACT	GCTTTGCAGGTATTTAACTGCA
RBP4	CAGAAGCGCAGAAGATTGTAAG	GGTTTCTTTCTGATCTGCCATC
KRT15	TGGTGGCGATGGTGGTCTCC	TCCAGGGCACGTACCTTGTCC
KRT71	TCACTCGGCTCATCCAGAGAATCC	GGCATCCTTCAGGGCGTTGTC
KRT79	CAGCATCATCGCCGAGGTCAAG	TGGTGTCCCGCAGGTTGTCC
APOL1	ACAAAAACTGGCACGATAAAGG	CGGAGCCTTCTTATGTTATCCT
β-actin	CACCATTGGCAATGAGCGGTTC	AGGTCTTTGCGGATGTCCACGT
