# Supplementary material for: Screening and Identification of Prognostic Tumor-Infiltrating Immune Cells and Genes of Endometrioid Endometrial Adenocarcinoma: Based on The Cancer Genome Atlas Database and Bioinformatics
Source: Front Oncol. 2020 Dec 1;10:554214. doi: 10.3389/fonc.2020.554214 (PMC7737471; doi:10.3389/fonc.2020.554214)
Supplement: Supplementary file 2 [file Table_2.xlsx]

## Sheet: Table S2
Table S2. The abundance ratio matrix of 22 TIICs in EEA samples and control samples
Sample ID	B cells naive	B cells memory	Plasma cells	T cells CD8	T cells CD4 naive	T cells CD4 memory resting	T cells CD4 memory activated	T cells follicular helper	T cells regulatory (Tregs)	T cells gamma delta	NK cells resting	NK cells activated	Monocytes	Macrophages M0	Macrophages M1	Macrophages M2	Dendritic cells resting	Dendritic cells activated	Mast cells resting	Mast cells activated	Eosinophils	Neutrophils
TCGA-AX-A06L-01A-11R-A118-07	0.115045	0	0.0238349	0.0436063	0	0.129319	0.0847093	0.0344599	0.0318458	0	0	0.0603314	0	0.306921	0.0727379	0.0171164	0.0103575	0	0.0633682	0	0	0.00634783
TCGA-BG-A0VW-01A-11R-A118-07	0.105312	0	0.0489763	0.138755	0	0.169033	0	0.0474569	0.0346479	0	0	0.0705382	0.00333293	0.206767	0.0604053	0.0699558	0.0366094	0	0	0.00820916	0	0
TCGA-A5-A0GQ-01A-11R-A118-07	0.296237	0	0.00470123	0.0562714	0	0.113461	0.00411672	0.0052278	0.0490066	0	0.026072	0	0.00968447	0.222122	0.0281718	0.0700462	0	0.00627132	0	0.0570442	0	0.0515673
TCGA-EY-A215-01A-11R-A14M-07	0.0389461	0	0.00697531	0.219127	0	0.136259	0.161793	0.136871	0.109816	0	0.110596	0	0.0035956	0.0258208	0.0158784	0.0115585	0	0.0107238	0.0120396	0	0	0
TCGA-A5-A0VQ-01A-11R-A104-07	0.113	0	0.0491506	0.0724105	0	0.284079	0.0100475	0.0319778	0.0649428	0	0	0.043973	0.00862424	0.181195	0.0145915	0.0347571	0.010874	0.0224338	0	0.051173	0	0.00677079
TCGA-B5-A11E-01A-11R-A10J-07	0.0308389	0	0.0270029	0.340912	0	0.114349	0.080456	0.0435821	0.0318783	0	0	0.035273	0.0108761	0.195722	0.0616057	0.0035523	0	0	0	0.0153488	0.00860332	0
TCGA-BG-A0MC-01A-21R-A040-07	0	0.00288005	0.0722791	0.169956	0	0.315664	0	0.0130546	0.0497217	0	0	0.114971	0.0053114	0.102872	0.0156889	0.0561844	0.0446019	0	0.0368148	0	0	0
TCGA-AX-A2IN-01A-12R-A180-07	0.12061	0	0.123474	0.089626	0	0.13965	0.0109019	0.0989481	0.0109839	0	0	0.036312	0.00469057	0.112714	0.0854747	0.104404	0.0605764	0	0.00163439	0	0	0
TCGA-DF-A2L0-01A-11R-A180-07	0.0653652	0	0.0568378	0.0784207	0	0.0905039	0.0043979	0.0100493	0.0788597	0.020104	0	0	0	0.378095	0.0650643	0.12335	0	0	0.0289518	0	0	0
TCGA-4E-A92E-01A-11R-A37O-07	0.08114	0	0.0113169	0.178705	0	0.21089	0.126411	0.049425	0	0	0.00299997	0.0269388	0.00874895	0.0101292	0.118608	0.132352	0	0.0107514	0.0245473	0	0	0.0070372
TCGA-AX-A060-01A-11R-A00V-07	0.172817	0	0.0698856	0.0730677	0	0.115997	0	0.00695871	0.0416422	0	0.0404478	0	0.00682207	0.317257	0.00074975	0.0296624	0.0404691	0.0191478	0	0.0650759	0	0
TCGA-B5-A0K7-01A-11R-A104-07	0.0874559	0	0.0990343	0.245111	0	0.125361	0.0467685	0.0566624	0.0943777	0	0	0.0276191	0.00342618	0.0901628	0.0552313	0.0649272	0.00386239	0	0	0	0	0
TCGA-AP-A0LF-01A-11R-A118-07	0	0.0144707	0.139189	0.350917	0	0.0882931	0.0850638	0.0440191	0.0590256	0	0.00354629	0.060211	0.0105562	0.0645464	0.0340707	0.0184509	0	0.00261999	0.0250203	0	0	0
TCGA-5S-A9Q8-01A-11R-A40A-07	0	0.00287353	0.00511701	0.0698709	0	0.133	0.0515573	0.13356	0.029414	0	0	0.0639695	0	0.422337	0.00385946	0.041968	0	0	0.0424729	0	0	0
TCGA-BG-A0MO-01A-11R-A040-07	0.0501787	0	0.0164516	0.0971384	0	0.182255	0.0176521	0.0414785	0.110889	0	0	0.0195596	0	0.20939	0.0498648	0.118298	0.0865065	0	0.000338424	0	0	0
TCGA-BG-A186-01A-11R-A12I-07	0.0823819	0	0.128435	0.14148	0	0.291136	0	0.0335815	0.0904934	0	0	0	0.0105344	0.104288	0.0303243	0.0691019	0.0141389	0.00259351	0.00151141	0	0	0
TCGA-B5-A0JX-01A-21R-A14M-07	0.0789069	0	0.0162856	0.10018	0	0.131732	0.00939145	0.059903	0.111433	0	0	0.0441265	0.00921462	0.250342	0.0709626	0.0491253	0.00656578	0.0404755	0.0213569	0	0	0
TCGA-AP-A1DV-01A-21R-A137-07	0.114809	0	0.0719991	0.145827	0	0.05817	0.111386	0.169029	0.00987277	0	0.0452433	0	0	0.232412	0.0109903	0.0181644	0	0	0	0.0120973	0	0
TCGA-EO-A1Y7-01A-11R-A157-07	0.00599214	0	0.0158127	0.2759	0	0	0.079456	0.0091852	0.0268264	0	0	0.16519	0	0.185244	0.0386012	0.0951669	0.00982357	0	0.0928015	0	0	0
TCGA-BS-A0UM-01A-11R-A104-07	0.123646	0	0.0580614	0.170128	0	0.102707	0.00297256	0.0649786	0.109528	0	0	0.0205711	0	0.170354	0.0579657	0.0786269	0.0115869	0	0.0288734	0	0	0
TCGA-A5-A2K7-01A-11R-A180-07	0	0.00511721	0.00708699	0.0566851	0	0.183191	0	0.0499002	0.0297424	0	0	0.00919193	0	0.383476	0.0222538	0.12463	0	0.048805	0	0.0798216	0	9.76123e-05
TCGA-BK-A6W3-01A-12R-A34R-07	0.0608579	0	0.0484561	0.236325	0	0.132907	0.0654482	0.0974966	0.0435223	0.0368042	0	0	0.0125388	0.0372451	0.125413	0.0710677	0.00671237	0	0.0230245	0	0	0.00218101
TCGA-EO-A3AU-01A-21R-A19W-07	0.150913	0	0.0287231	0.18106	0	0.171735	0.0999328	0.0932371	0	0	0	0	0.00968637	0.125688	0.0106069	0.0209669	0	0.09937	0	0	0.00808092	0
TCGA-DF-A2KN-01A-11R-A180-07	0.0410294	0	0.000935346	0.243514	0	0.107263	0.102346	0.0362925	0.0320524	0	0	0.00880893	0	0.215741	0.0487393	0.128352	0.0126924	0	0.0222344	0	0	0
TCGA-BG-A0MS-01A-11R-A104-07	0.0318534	0	0.00396802	0.05915	0	0.148235	0.0323695	0.0296884	0.0378866	0.0358485	0	0.0330756	0	0.453565	0.0443037	0.0422742	0	0	0.0477824	0	0	0
TCGA-FI-A2F4-01A-11R-A17B-07	0.0497858	0	0.0048755	0.27939	0	0.126423	0.0597428	0.104258	0.0872934	0	0.0380381	0	0.00794926	0.0166367	0.103723	0.107962	0.00668966	0	0.00543932	0	0	0.00179411
TCGA-BS-A0TI-01A-11R-A104-07	0.0711509	0	0.0451689	0.117085	0	0.262325	0	0.115266	0.0659277	0	0.039291	0.0243116	0.0103896	0.0525335	0.0514901	0.111065	0	0.0189682	0.0150275	0	0	0
TCGA-AX-A2HD-01A-21R-A17B-07	0.112905	0	0.0222804	0.173402	0	0.135818	0.00196092	0.116755	0.0146445	0	0	0.0287209	0	0.215397	0.0911598	0.0644589	0.00598069	0	0.0130179	0	0	0.00349868
TCGA-E6-A2P9-01A-11R-A19W-07	0.0316881	0	0.00245559	0.273787	0	0.142158	0.0508865	0.0888571	0.0730297	0	0	0.00583571	0	0.124581	0.0692076	0.099344	0.016968	0	0.0212014	0	0	0
TCGA-PG-A917-01A-31R-A37O-07	0.0938216	0	0.0587108	0.300523	0	0.0618743	0.018374	0.0485203	0.0591862	0.0117918	0	0.0307068	0	0.0898123	0.121879	0.0791114	0.00253062	0	0.0231578	0	0	0
TCGA-AP-A1DK-01A-11R-A137-07	0.0993904	0	0.0904611	0.219923	0	0.233144	0.0121119	0.121065	0.0604874	0	0	0.0413244	0	0.0393383	0.032974	0.0144693	0.01133	0	0.023981	0	0	0
TCGA-AP-A1DM-01A-21R-A137-07	0.107439	0	0.017532	0.205697	0	0.204846	0.0662701	0.138586	0	0.0458997	0	0	0	0.178213	0.0204333	0.00538938	0	0	0.00969507	0	0	0
TCGA-EO-A3B0-01A-12R-A19W-07	0.0683175	0	0.0854499	0.0746843	0	0	0.0144351	0.0390329	0.029761	0.0194433	0	0.0545093	0	0.398863	0.0607737	0.107935	0.00495112	0	0.0418438	0	0	0
TCGA-D1-A16V-01A-11R-A12I-07	0.0376489	0	0.0467937	0.148937	0	0.122216	0.00168958	0.144136	0.0631208	0	0	0.038942	0.000570655	0.0989657	0.10239	0.106921	0	0.0507948	0.0368724	0	0	0
TCGA-BK-A13C-01A-11R-A118-07	0.00283457	0.00205037	0.0188941	0.0173578	0	0.215946	0	0	0.0174958	0	0	0.01599	0.0424599	0.243648	0	0.180151	0	0.160244	0.0497029	0	0.0255596	0.007666
TCGA-BS-A0TC-01A-11R-A104-07	0.0686338	0	0.0382277	0.14659	0	0.265601	0	0.0648996	0.065244	0	0	0.0672369	0	0.0888177	0.039115	0.0941688	0.0290136	0.0145434	0.0134448	0	0	0.00446363
TCGA-BG-A0MA-01A-11R-A17B-07	0.117644	0	0.066354	0.0216771	0	0.201265	0.0489547	0	0.0426353	0.0816628	0	0.107141	0.0031786	0.0475088	0.0891055	0.139302	0.00560581	0	0.0145849	0	0.0133812	0
TCGA-BG-A18A-01A-21R-A12I-07	0.0639916	0	0.00704224	0.203927	0	0.26421	0	0	0.125333	0	0.0190651	0.107503	0.0252372	0.067644	0.0261538	0.0466754	0	0	0.042017	0	0	0.00120115
TCGA-EY-A548-01A-11R-A27V-07	0	0.0150847	0.0125496	0.0932207	0	0.187302	0.00170628	0.0307244	0.0431811	0.00332772	0	0.0627272	0	0.206319	0.0525904	0.204419	0.0209183	0	0.0659296	0	0	0
TCGA-BG-A0MH-01A-11R-A118-07	0.150102	0	0.183016	0.168342	0	0.00637645	0.00164582	0.0569659	0.0351441	0	0	0.0506492	0.00716607	0.0472291	0.10798	0.0899404	0.0244097	0	0.0710334	0	0	0
TCGA-A5-A0GX-01A-11R-A040-07	0.00469171	0	0.000428174	0.309501	0	0	0	0.0871929	0.180687	0	0	0.0699749	0	0.181562	0.033646	0.0887095	0.0200348	0	0.0235722	0	0	0
TCGA-AX-A0J1-01A-11R-A040-07	0.0899479	0	0.0178237	0.208417	0	0.0913457	0.0149253	0.127549	0.052673	0.0220316	0	0.0458653	0	0.0705045	0.0753621	0.0747427	0.0493145	0.0301486	0.0293497	0	0	0
TCGA-B5-A11U-01A-11R-A118-07	0.103312	0	0.00855211	0.105722	0	0.149111	0.00795152	0.0844646	0	0.00396821	0.00857787	0.0389338	0	0.260925	0.0984702	0.0775798	0.00131383	0	0.0342547	0	0	0.0168634
TCGA-QS-A5YR-01A-31R-A31O-07	0.0420361	0	0.311026	0.106194	0	0.120738	0	0.0191441	0.0228415	0	0.0163707	0.0151235	0.00441391	0.174259	0.0224411	0.082579	0.0372859	0	0	0.00174638	0	0.0238004
TCGA-D1-A102-01A-11R-A10J-07	0.109763	0	0.018113	0.0987799	0	0.108749	0.0534078	0.0217829	0.0679543	0.0208364	0	0.0366401	0	0.22887	0.0350081	0.140833	0.00878516	0	0.0496727	0	0	0.00080429
TCGA-EO-A3AS-01A-11R-A19W-07	0.102346	0	0.160875	0.0644518	0	0.24671	0.0100042	0.00979839	0.000582538	0.00521706	0	0.0312895	0.0313448	0.0437285	0.0631157	0.0915077	0.0127712	0.0865833	0.0396734	0	0	0
TCGA-D1-A160-01A-11R-A118-07	0.0428665	0	0.0101568	0.182631	0	0.184091	0.018994	0.125584	0.0662918	0	0	0.034124	0.00248565	0.186841	0.0699192	0.061951	0.00388414	0	0	0.0101804	0	0
TCGA-A5-A0VP-01A-21R-A104-07	0.165415	0	0.0773419	0.205877	0	0.163739	0	0.0701307	0.0698618	0	0	0.056337	0.0133153	0.0524456	0.0168459	0.0415925	0.0134082	0.00399103	0.0319253	0	0	0.0177742
TCGA-A5-A3LO-01A-11R-A22K-07	0.0894742	0	0.00680673	0.0383035	0	0.191263	0	0.0557817	0	0	0	0	0	0.245884	0.043187	0.0639458	0	0.181431	0.00868465	0	0	0.0752386
TCGA-B5-A11Y-01A-21R-A10J-07	0.0174404	0	0	0.284785	0	0.0229277	0	0.112267	0.140341	0	0	0.11577	0.00601689	0.0101872	0.116326	0.100209	0.0130079	0	0.0446163	0	0	0.0161063
TCGA-BG-A0VX-01A-11R-A118-07	0.0949096	0	0.0105173	0.184999	0	0.114147	0.0263147	0.0789732	0.0522138	0	0	0.0648893	0.0744612	0.0936371	0.059877	0.0408649	0.0768428	0	0.0273533	0	0	0
TCGA-DI-A1NO-01A-31R-A157-07	0.0193849	0.00468457	0	0.045474	0	0.266445	0.0174704	0.00932211	0	0	0	0.047952	0	0.458343	0.0492349	0.055671	0	0.0260183	0	0	0	0
TCGA-AX-A2HJ-01A-11R-A17B-07	0.0101729	0	0.00489133	0.0635099	0	0.173721	0.00246516	0.0357502	0.00258684	0.0485799	0	0.0938848	0	0.303021	0.0777912	0.1256	0	0	0.0580264	0	0	0
TCGA-FI-A2CX-01A-11R-A17B-07	0.0215415	0	0.0034584	0.14682	0	0.0698443	0.0345195	0.0341748	0.0642082	0	0.00365569	0.00413599	0	0.384914	0.0841554	0.133233	0	0	0.0153384	0	0	0
TCGA-D1-A0ZS-01A-11R-A118-07	0.0225393	0	0	0.246452	0	0	0	0	0.0244756	0	0.0189075	0	0	0.514881	0.0243466	0.0735684	0	0.0319156	0	0.034215	0	0.00869871
TCGA-D1-A16R-01A-11R-A12I-07	0.0209531	0	0	0.177466	0	0.215828	0.0855356	0.0470764	0.0786582	0	0	0.042082	0	0.121081	0.0609486	0.093631	0.0113893	0	0.0453504	0	0	0
TCGA-D1-A0ZO-01A-11R-A118-07	0.124755	0	0.021599	0.0906449	0	0.223932	0.011374	0.0797246	0.103272	0	0	0.0305727	0.00174429	0.0877491	0.104298	0.0413683	0.019062	0	0.0599048	0	0	0
TCGA-D1-A174-01A-11R-A12I-07	0.0610797	0	0.0234951	0.352425	0	0	0	0.0585029	0.182998	0	0	0.0785731	0	0.13098	0.0628874	0.0236456	0.00418117	0	0.0212322	0	0	0
TCGA-EO-A3AV-01A-12R-A19W-07	0.0127457	0.0211848	0.0533219	0.263399	0	0.00744759	0.110015	0.0468783	0.0322273	0	0	0.1232	0.0102682	0.0780688	0.120107	0.0274401	0.00500884	0.00200043	0.0395962	0	0	0.0470906
TCGA-AJ-A3NE-01A-11R-A22K-07	0.0204663	0	0.0094539	0.15088	0	0.284605	0.0390197	0.0830297	0	0.00322608	0.0258405	0.0197658	0	0.123394	0.0758012	0.0678507	0	0.0640709	0.0311991	0	0	0.00139817
TCGA-AX-A05S-01A-11R-A00V-07	0.0760092	0	0.0121584	0.183363	0	0.0642882	0	0.0369155	0.0270902	0.00926646	0	0.0694313	0.00259362	0.292405	0.0717631	0.106565	0	0	0.0324455	0	0	0.0157053
TCGA-E6-A1LX-01A-11R-A14D-07	0.0774331	0	0.00953879	0.306233	0	0	0.150401	0.0386419	0.00690032	0	0	0.0999608	0.0184408	0.0821595	0.102445	0.0475715	0.00883858	0	0.040805	0	0.0106314	0
TCGA-A5-A0GN-01A-11R-A040-07	0.00420066	0.0268328	0	0.080151	0	0.268168	0.012337	0.0244803	0.131661	0	0	0.0173647	0.0225808	0.220312	0.0241302	0.00493919	0.0887348	0.0106602	0.0634478	0	0	0
TCGA-B5-A11H-01A-11R-A118-07	0.139305	0	0.125279	0.0878591	0	0.0730396	0.0762857	0.0425801	0.0309612	0	0.014952	0	0	0.194602	0.0623536	0.152782	0	0	0	0	0	0
TCGA-D1-A16N-01A-11R-A12I-07	0.121292	0	0.0225634	0.230294	0	0.0559769	0	0	0.0930406	0	0	0.0258569	0.0177631	0.220362	0.0363988	0.0813221	0	0.0649857	0.0189701	0	0	0.0111739
TCGA-B5-A11R-01A-11R-A118-07	0.149046	0	0.117909	0.150397	0	0.0661541	0.0111749	0.17467	0.00657234	0.00192005	0	0.0711172	0	0.0214276	0.0332126	0.0734753	0.0561652	0.0261197	0.0400598	0	0	0.000579316
TCGA-5B-A90C-01A-11R-A37O-07	0.132926	0	0.00893419	0.0666377	0	0.169	0	0.080212	0	0	0	0.0599364	0	0.170559	0.0766163	0.134404	0	0.0632464	0.0375289	0	0	0
TCGA-D1-A1NS-01A-11R-A14D-07	0.0567187	0	0.0155633	0.100515	0	0.128391	0	0.0142485	0.03163	0	0	0.0773874	0	0.402442	0	0.0809756	0.0500535	0.00635776	0	0.018637	0	0.0170801
TCGA-D1-A16Q-01A-12R-A12I-07	0.0830174	0	0.0663881	0.322162	0	0.0753947	0.0226021	0.0681663	0.0601101	0	0	0.0735312	0.0182104	0.043074	0.0328509	0.0649942	0.00802756	0	0.0614383	0	0	3.25459e-05
TCGA-B5-A11W-01A-12R-A118-07	0.0503808	0	0.0343951	0.0703268	0	0.284614	0	0.0154771	0.0365019	0	0.0231925	0	0	0.393549	0.00745901	0.0544889	0	0	0	0.00485257	0	0.0247624
TCGA-A5-AB3J-01A-11R-A40A-07	0.193313	0	0.0770867	0.0642677	0	0.260825	0	0.0113303	0.0493125	0.0242697	0	0.0480369	0	0.135812	0.0145772	0.0625478	0	0	0.0586206	0	0	0
TCGA-BG-A0VZ-01A-11R-A109-07	0.125961	0	0.067656	0.189074	0	0.118857	0.0477988	0.0883073	0.0757394	0	0	0.0111155	0.00965917	0.0724443	0.0774273	0.056311	0.0228184	0	0.0368176	0	0	1.28136e-05
TCGA-B5-A0JS-01A-11R-A104-07	0.0674493	0	0.0515077	0.0246531	0	0.126796	1.1526e-05	0	0.11294	0.0630693	0	0.247239	0	0.188518	0.00422006	0.0700366	0.0149812	0	0.0285775	0	0	0
TCGA-A5-A0GJ-01A-11R-A040-07	0.004022	0.0015311	0.0106648	0.159906	0	0.179337	0	0.019794	0.0943691	0	0	0.0897184	0.00749785	0.274802	0.0295803	0.0231831	0.0176932	0.000288217	0.0876134	0	0	0
TCGA-BG-A0RY-01A-11R-A104-07	0	0.0215652	0	0	0	0.156699	0	0.0262616	0.0300647	0	0.0748335	0	0.0293466	0.445865	0.00798979	0.0508538	0.0799958	0	0	0.0765255	0	0
TCGA-H5-A2HR-01A-11R-A180-07	0.0452434	0	0	0.209472	0	0.0291686	0.0154724	0.0095013	0.0542699	0	0	0.0577152	0.0177925	0.34751	0.01513	0.127314	0	0.0437365	0.0276739	0	0	0
TCGA-B5-A0JZ-01A-11R-A040-07	0.0420788	0	0.0103439	0.236562	0	0.167379	0.0595164	0.0488153	0.0832521	0	0	0.0296932	0	0.122931	0.0667659	0.0747696	0.0196408	0	0.0382523	0	0	0
TCGA-AX-A1CE-01A-11R-A137-07	0.12841	0	0.0224802	0.20529	0	0.215252	0.0323466	0.0821806	0	0	0	0.0290368	0	0.124138	0.0704714	0.076519	0	0	0.0138753	0	0	0
TCGA-BS-A0VI-01A-11R-A14D-07	0.00226829	0	0.0055209	0.027007	0	0.17913	0	0.0120713	0.0392317	0	0	0.0518869	0	0.521485	0	0.0444141	0	0.0799592	0.0370259	0	0	0
TCGA-PG-A916-01A-11R-A37O-07	0.138468	0	0.187121	0	0	0.187702	0	0.00739365	0.0212671	0.00399648	0	0.0976182	0	0.215313	0.0172877	0.0943304	0.0068245	0	0.013448	0	0.00923123	0
TCGA-EY-A1GC-01A-11R-A13S-07	0	0.0169769	0.0675321	0.258882	0	0.0830657	0.0177824	0.0252824	0.0943802	0	0	0.034938	0.00971239	0.108313	0.08173	0.152106	0.0233693	0	0.0259295	0	0	0
TCGA-B5-A0JR-01A-13R-A466-07	0.0152611	0	0.00791235	0.349422	0	0.0608608	0.100088	0.0726411	0.0151566	0	0	0.0572498	0.0243835	0.0632731	0.112829	0.0436464	0.0129059	0	0.0643708	0	0	0
TCGA-AJ-A8CW-01A-11R-A37O-07	0.111807	0	0.0511772	0.125422	0	0.118333	0.0220841	0.120756	0.049218	0.00915772	0	0.0315454	0	0.183725	0.0475757	0.105869	0	0	0.0233296	0	0	0
TCGA-D1-A17A-01A-11R-A12I-07	0.0729837	0	0.00500528	0.0976159	0	0.138163	0	0.0535162	0.0468558	0.00933074	0	0.0732301	0	0.300987	0.000542468	0.125755	0	0.0433488	0.00723251	0	0	0.0254328
TCGA-D1-A16E-01A-22R-A12I-07	0.0969292	0	0.00695288	0.197396	0	0.221032	0	0.00972631	0.0980215	0	0	0.0961715	0.025618	0.0205868	0.0238822	0.134893	0	0.00592986	0.039634	0	0	0.0232264
TCGA-B5-A11I-01A-11R-A10J-07	0.0511975	0	0	0.0582536	0	0.120202	0.0350486	0.0304328	0.0304307	0.0021614	0	0.00381157	0	0.413036	0.0586623	0.176325	0	0	0.020439	0	0	0
TCGA-AX-A06D-01A-11R-A118-07	0.149154	0	0.00220001	0.155714	0	0.26694	0.000884574	0.0594804	0.0386465	0	0.00464784	0.0233125	0.0257286	0.106814	0.0102355	0.138849	0	0.0173942	0	0	0	0
TCGA-AX-A0IZ-01A-11R-A118-07	0.131055	0	0.148451	0.264142	0	0.0650002	0.0710163	0.050472	0.0165443	0	0	0.0896375	0.00313733	0.0377916	0.0278398	0.0122443	0	0.00885581	0.0717385	0	0	0.00207494
TCGA-D1-A16X-01A-11R-A12I-07	0.0574295	0	0.093697	0.233067	0	0.0449989	0.00075569	0.0256498	0.161233	0	0	0.0501158	0.0155608	0.20598	0.0684267	0.0198963	0.00158962	0	0.0215997	0	0	0
TCGA-SL-A6J9-01A-11R-A31O-07	0.0773567	0	0.00978104	0.134484	0	0.0966964	0.0368951	0.0594545	0.0316349	0.00394729	0	0.077322	0	0.173416	0.0714953	0.153897	0.00362959	0.0036723	0.0663184	0	0	0
TCGA-D1-A169-01A-11R-A12I-07	0.0776093	0	0.00611148	0.114105	0	0.118193	0	0.0130866	0.110988	0	0	0.0554066	0	0.165804	0.0941048	0.186752	0.00813818	0	0.0412931	0	0	0.00840868
TCGA-AP-A0LM-01A-11R-A118-07	0.188146	0	0.0460128	0.234207	0	0.18969	0.0644909	0.0853613	0.0347693	0	0.000950259	0	0.000896991	0.0364218	0.0422548	0.0421084	0	0.00588278	0.0288069	0	0	0
TCGA-BS-A0TJ-01A-11R-A104-07	0.0849084	0	0.00691603	0.209622	0	0.230852	0.0710024	0.116211	0	0	0.0262672	0.0308772	0	0.09501	0	0.0526003	0.00759786	0.0642521	0	0.00388247	0	0
TCGA-D1-A16D-01A-11R-A12I-07	0.2222	0	0.0798691	0.0980578	0	0.138143	0	0	0.0745356	0	0	0.109502	0.00013419	0.0954498	0	0.0588686	0.0259316	0.00673916	0.0426239	0	0	0.0479444
TCGA-EY-A1GW-01A-22R-A13S-07	0.230862	0	0.212095	0.0485063	0	0.0329484	0	0	0.0646742	0	0.0142829	0	0	0.266677	0.0287674	0.0311025	0	0	0.0627333	0	0.00735125	0
TCGA-D1-A1NY-01A-11R-A16F-07	0.0589564	0	0.0337128	0.093395	0	0.181822	0	0.0370838	0.023083	0	0	0.102057	0	0.354686	0.0520686	0.0361984	0	0	0	0.0269372	0	0
TCGA-D1-A17R-01A-11R-A12I-07	0.0696942	0	0.00199773	0.0271088	0	0.183575	0	0.0502691	0.0177903	0	0	0.0432461	0	0.481904	0	0.033903	0.0239653	0.0647712	0.00177578	0	0	0
TCGA-D1-A16J-01A-11R-A12I-07	0.144452	0	0.107772	0.228359	0	0.00694277	0	0.0540767	0.10168	0	0	0.0349641	0	0.200955	0.0693551	0.0421174	0	0	0.00932515	0	0	0
TCGA-D1-A2G6-01A-11R-A17B-07	0.0454773	0	0	0.0984599	0	0.187622	0	0.054955	0.0219358	0	0	0.0134683	0.000658927	0.281542	0.0176287	0.138065	0.0648494	0.0554039	0.0199342	0	0	0
TCGA-AJ-A23O-01A-11R-A157-07	0.0797267	0	0.0843501	0.197006	0	0.161667	0.067159	0.133939	0.050561	0	0	0.0296445	0.00668836	0.0523392	0.0586044	0.0372703	0	0.00655841	0.0344864	0	0	0
TCGA-BG-A0MU-01A-11R-A104-07	0.0276838	0	0.0986678	0.154309	0	0.0802349	0	0	0.188507	0	0.00470444	0.0165202	0.00194257	0.290944	0.0418394	0.0902518	0	0	0	0.00439505	0	0
TCGA-AP-A0LS-01A-11R-A14D-07	0.132774	0	0.150485	0.240288	0	0.0136518	0.0995928	0.105154	0.0348903	0	0.00616623	0.0308892	0.00102747	0.054788	0.0386238	0.0580325	0.0336383	0	0	0	0	0
TCGA-BS-A0TE-01A-11R-A104-07	0.0646755	0	0	0.174587	0	0.274146	0	0.0994189	0.0161159	0	0	0.0676816	0.00934534	0.0371954	0.0558617	0.0400151	0.00168952	0.102674	0.0565939	0	0	0
TCGA-AP-A0LP-01A-12R-A104-07	0	0.023852	0.0154594	0.0828376	0	0.197068	0	0.0285137	0.0796314	0	0	0.0922684	0	0.178554	0.054908	0.228939	0	0	0.0147888	0	0	0.0031792
TCGA-B5-A0K4-01A-11R-A040-07	0.00115686	0.0164913	0.000365358	0.0195668	0	0.0434301	0	0.00985636	0.0363032	0	0	0.0535962	0	0.570578	0	0.0690429	0	0.118154	0.0614585	0	0	0
TCGA-AJ-A2QL-01A-11R-A18M-07	0.0521123	0	0.0079224	0	0	0.157192	0	0.0154017	0.0186472	0.0511544	0.062612	0.0911066	0	0.237217	0.0423348	0.139171	0.0791124	0	0.0460162	0	0	0
TCGA-BS-A0TA-01A-11R-A104-07	0.015608	0	0.00784949	0.549599	0	0	0.158766	0.0686061	0.0108981	0	0	0.0540867	0.0145099	0.0120207	0.0381964	0.0311047	0.00778997	0.0028767	0.0268404	0	0	0.00124765
TCGA-B5-A0K9-01A-21R-A104-07	0.149381	0	0.0189435	0.0598184	0	0.110288	0.0060189	0.022808	0.0600885	0	0	0	0	0.431109	0.0200665	0.0433837	0	0.0151683	0	0.0390443	0	0.0238814
TCGA-BS-A0UJ-01A-12R-A104-07	0.0138578	0.00643463	0.00398424	0.154181	0	0.05458	0	0.052242	0.119749	0.110117	0	0.158378	0	0.0937967	0.0679427	0.065169	0.0145718	0	0.0849958	0	0	0
TCGA-D1-A101-01A-12R-A10J-07	0.0798449	0	0.0216121	0.309931	0	0.0598062	0.0291292	0.0462283	0.1117	0	0	0.0987567	0.0173542	0.0318851	0.0971179	0.0354181	0.00634436	0	0.0548723	0	0	0
TCGA-B5-A11N-01A-11R-A118-07	0.0495294	0	0.142162	0.233574	0	0.147657	0.0600683	0.0633367	0.0701701	0	0.00796844	0	0.00095745	0.115302	0.040397	0.0545483	0	0.00673059	0	0.00759912	0	0
TCGA-A5-A0GE-01A-11R-A16W-07	0.0839126	0	0.00326639	0.139934	0	0.249618	0	0.0153511	0.131284	0	0	0.104657	0.0143088	0.105467	0.00909987	0.0377853	0.00765759	0.00871845	0.0889401	0	0	0
TCGA-BK-A139-02A-11R-A27V-07	0.104032	0	0.0250414	0.0218972	0	0.160597	0.0288191	0.00376604	0	0	0.0157036	0.065895	0	0.396392	0.0170049	0.0760703	0	0.0044464	0	0.0803355	0	0
TCGA-BG-A18B-01A-11R-A12I-07	0.00844897	0	0.00695162	0.146259	0	0.0744061	0.153405	0.0317267	0.032526	0	0	0.15318	0	0.152053	0.0450965	0.108534	0.0370398	0	0.0503725	0	0	0
TCGA-AP-A0LL-01A-12R-A104-07	0.00570738	0	0.124615	0.297527	0	0	0.0351707	0.108497	0.0720188	0	0	0.115699	0.0149499	0.107626	0.0264892	0.0212254	0	0	0.0704753	0	0	0
TCGA-BS-A0UL-01A-11R-A109-07	0.0895189	0	0.0486094	0.14169	0	0.31473	0.00926217	0.0798878	0.0181632	0	0	0.0372704	0	0.123621	0.072241	0.0325316	0.00568634	0	0.0267878	0	0	0
TCGA-B5-A1MX-01A-11R-A144-07	0.111659	0	0.0920427	0.158703	0	0.0528409	0.070108	0.0528686	0.00983774	0	0	0.042219	0	0.234206	0.07898	0.0877317	0.00880294	0	0	0	0	0
TCGA-AJ-A3BI-01A-11R-A213-07	0.00399784	0	0.00927887	0.277554	0	0	0.0641657	0.00282608	0.0835647	0.0491513	0	0.0484319	0	0.178846	0.0284825	0.145356	0	0.0357965	0.0725489	0	0	0
TCGA-BG-A0VV-01A-21R-A118-07	0.154669	0	0.0500853	0.0811032	0	0.255674	0	0.0636889	0.0379016	0	0	0.0620072	0.00551963	0.137346	0.0248621	0.0651426	0.0325317	0	0.0270671	0	0	0.00240178
TCGA-AP-A1E3-01A-11R-A137-07	0.0628823	0	0.00952944	0.134664	0	0.23568	0.0439397	0.0375109	0.0630766	0	0	0.0509347	0	0.223487	0.0154127	0.0383586	0	0.0159746	0.0685499	0	0	0
TCGA-AJ-A5DV-01A-11R-A27V-07	0	0.038101	0.0642844	0.0144499	0	0.140707	0	0.0270285	0	0.0345681	0	0.0655916	0	0.177817	0.0141886	0.119422	0.141989	0.025769	0.0296063	0	0	0.106478
TCGA-AX-A1CJ-01A-11R-A137-07	0.110186	0	0.0904903	0.147508	0	0.179663	0	0	0.0625461	0	0	0.0564629	0.0113168	0.0659471	0.0573083	0.190948	0	0	0.0276229	0	0	0
TCGA-BS-A0T9-01A-11R-A12I-07	0.117713	0	0.0562255	0.222522	0	0	0	0.0463847	0.146586	0	0.0865868	0.0280208	0.010394	0.158898	0.00724971	0.0764999	0	0.02713	0.0157897	0	0	0
TCGA-BK-A139-01A-11R-A118-07	0.0744966	0	0.0232336	0.0705842	0	0.161239	0.0434504	0.0496762	0.0196359	0	0.00810082	0.0111482	0	0.332028	0.0563792	0.112241	0	0	0.011868	0	0	0.025919
TCGA-AJ-A2QK-01A-11R-A18M-07	0.0932519	0	0.0183912	0.149267	0	0.271125	0.0189831	0.0179988	0.0632415	0	0	0.0363339	0	0.156017	0.0734216	0.0654114	0	0	0.0337159	0	0	0.00284146
TCGA-AX-A06H-01A-11R-A118-07	0.085951	0	0.0347298	0.200394	0	0.216764	0.10389	0.0210375	0.0622757	0.0367617	0	0.000640014	0	0.106595	0.0644456	0.0437471	0.00836915	0	0.0143992	0	0	0
TCGA-B5-A0K0-01A-11R-A16W-07	0.021057	0	0.00290617	0.246554	0	0.154246	0.0408602	0.141462	0.0765935	0.0558162	0.0433955	0	0	0.0487291	0.0561967	0.0743491	0.0116413	0	0.0261934	0	0	0
TCGA-AP-A0LN-01A-11R-A040-07	0.125456	0	0.0275211	0.284896	0	0.0578432	0.0248646	0.0939244	0.0750609	0	0	0.0441278	0.0355344	0.0672667	0.00588922	0.0918281	0.0175583	0.00153185	0.0466976	0	0	0
TCGA-BS-A0UA-01A-11R-A118-07	0.0919207	0	0.0605723	0.129593	0	0.132107	0.00641833	0.0705259	0.0855336	0	0	0.00706781	0	0.241297	0.0345914	0.100076	0.000225296	0.0193721	0.0207005	0	0	0
TCGA-D1-A0ZN-01A-11R-A118-07	0.0216687	0	0.00411927	0.190143	0	0.215964	0.0329174	0.0826664	0.0861587	0.0135018	0.0458497	0	0.0135679	0.103067	0.0479174	0.120868	0	0.0194078	0.00218172	0	0	0
TCGA-B5-A3FD-01A-11R-A19W-07	0.0670184	0	0.0148669	0.0800301	0	0.226915	0	0.00459757	0.0493509	0	0	0.0425991	0.0265934	0.223751	0.0484698	0.172139	0.00662671	0	0.0370425	0	0	0
TCGA-AX-A05Z-01A-11R-A00V-07	0.0828672	0	0.0109551	0.33017	0	0.0332263	0.0883089	0.0518804	0.0623546	0	0.0118147	0.0165798	0	0.119378	0.0768743	0.0854026	0.013476	0	0.0167118	0	0	0
TCGA-A5-A0VO-01A-21R-A109-07	0.122887	0	0.0710512	0.108024	0	0.202882	0	0.0459896	0.0801067	0	0	0.0140185	0.00597139	0.115431	0.0297429	0.103646	0.0587955	0.0159711	0.025483	0	0	0
TCGA-DF-A2KS-01A-11R-A18M-07	0.0424787	0	0.116851	0.244158	0	0.0251685	0.0874407	0.109899	0.0333529	0	0.0385692	0	0	0.144947	0.0441546	0.0734031	0	0.0208439	0.0187334	0	0	0
TCGA-B5-A0K3-01A-11R-A040-07	0.0336083	0	0	0.0800047	0	0.158997	0	0.0396214	0.067177	0	0	0.0611017	0	0.334945	0.0409538	0.111661	0.0287465	0	0.0252784	0	0	0.0179049
TCGA-D1-A0ZR-01A-21R-A10J-07	0.086567	0	0.0312593	0.0860024	0	0.202751	0	0	0.106601	0	0	0.0732847	0	0.145572	0	0.0904202	0.100071	0.0173638	0.0323653	0	0	0.0277412
TCGA-BK-A0CB-01A-32R-A104-07	0	0.00413023	0.00689105	0.0337206	0	0.15012	0	0.0122396	0.0656843	0	0	0.0481806	0.0168466	0.441188	0.0017325	0.139898	0	0.0352075	0.0441611	0	0	0
TCGA-A5-A0GA-01A-11R-A040-07	0.0723209	0	0.0514733	0.234866	0	0.143362	0	0.166541	0	0	0	0.0166501	0.0130807	0.0668941	0.0622643	0.00799921	0	0.130563	0	0.0183552	0	0.0156304
TCGA-D1-A162-01A-11R-A118-07	0.0973062	0	0.0168317	0.0555181	0	0.0999994	0	0.00865673	0.0154894	0	0	0.087669	0	0.355841	0.0282376	0.203954	0	0	0.0304969	0	0	0
TCGA-EY-A1GK-01A-11R-A13S-07	0.0497823	0	0.0361056	0.289947	0	0.0281186	0.183398	0.0228361	0.0229227	0	0	0.0352573	0	0.0612022	0.0893417	0.0890051	0.00892476	0	0.0776129	0	0	0.00554641
TCGA-AX-A06F-01A-11R-A00V-07	0.0271061	0	0.00685659	0.206936	0	0.0969657	0.0781806	0.046386	0.0196208	0	0.000283924	0.00741161	0.0104721	0.180461	0.122146	0.170313	0.0139122	0	0.0129499	0	0	0
TCGA-SJ-A6ZI-01A-12R-A34R-07	0.0719356	0	0.0056219	0.260826	0	0.13607	0.053554	0.0706228	0.0557064	0	0	0.0537434	0	0.0517685	0.0383665	0.0539103	0.0342691	0.00267155	0	0.0168344	0	0.0940991
TCGA-EC-A24G-01A-11R-A16F-07	0.0878262	0	0.0147166	0.201571	0	0.161493	0.0443967	0.0627278	0.0499328	0	0.0101054	0.00618008	0	0.222958	0.0552421	0.0318424	0.0359603	0	0.0150475	0	0	0
TCGA-B5-A11L-01B-21R-A13S-07	0.180744	0	0.175389	0.0935918	0	0.189548	0	0.00859846	0.0514725	0	0	0.0240764	0	0.184012	0.028644	0.0244052	0	0	0.0178948	0	0	0.0216246
TCGA-BK-A0C9-01A-11R-A00V-07	0.077834	0	0.0422601	0.233658	0	0.101764	0	0.0995147	0.0784933	0	0	0.0598627	0.0155067	0.163344	0.0704798	0.0495242	0.000101669	0	0.00726635	0	0	0.000390621
TCGA-AP-A05P-01A-11R-A16W-07	0.0966262	0	0	0.127219	0	0.221159	0	0.0647351	0.0189878	0	0	0.140223	0.00795393	0.0685222	0.0228269	0.0658033	0.0202498	0.0187613	0.126932	0	0	0
TCGA-AX-A3GB-01A-11R-A22K-07	0.0538366	0	0.00696709	0.317244	0	0.06898	0	0.0651542	0.140382	0	0	0.0976149	0.00611386	0.0397262	0.056441	0.0756296	0.00780996	0	0.0641004	0	0	0
TCGA-AX-A0J0-01A-11R-A109-07	0.0680192	0	0.0137098	0.108724	0	0.193231	0.0579974	0.120156	0.0114112	0	0.0195314	0.029444	0	0.192315	0.0565085	0.11313	0.00823398	0.00137411	0.0062129	0	0	0
TCGA-A5-A0R9-01A-11R-A104-07	0.0010283	0	0.00615095	0.171739	0	0.130085	0	0.0278687	0.136025	0	0	0.0647909	0.0508648	0.157988	0.0787265	0.144154	0.00254934	0	0.0280302	0	0	0
TCGA-A5-A0R7-01A-31R-A16W-07	0.0763154	0	0.00409931	0.215034	0	0.244088	0.0159652	0.0309887	0.126423	0	0	0.0123447	0.0143933	0.156637	0.0375481	0.0249705	0	0.0373575	0.00383541	0	0	0
TCGA-B5-A0K6-01A-11R-A040-07	0	0.00610385	0.0191865	0.0589739	0	0.185348	0	0.0474886	0.133878	0	0	0.160453	0.0025918	0.181092	0.0211557	0.0978433	0.0371901	0	0.0486954	0	0	0
TCGA-D1-A17C-01A-11R-A12I-07	0.0555002	0	0.0420831	0.202412	0	0.134621	0	0	0.124542	0	0	0.0798673	0.0144975	0.146623	0.0581332	0.0408631	0.04829	0	0.0525686	0	0	0
TCGA-AJ-A8CT-01A-11R-A37O-07	0.0682724	0	0.163393	0.205192	0	0.147719	0.00666591	0.0501032	0.0815944	0	0	0.0294144	0	0.0816626	0.0783192	0.057607	0	0	0.028925	0	0.000775005	0.000356865
TCGA-AX-A3FX-01A-11R-A22K-07	0.0478937	0	0.0363234	0.0745556	0	0.255123	0	0.07007	0.0861198	0	0.00652797	0	0.00533063	0.326733	0.0377366	0.0248901	0.0143034	0	0.0131927	0	0.00120032	0
TCGA-AX-A2H8-01A-11R-A17B-07	0.136553	0	0.00732888	0.0272895	0	0.181127	0	0.071348	0.00387683	0	0.00543298	0	0	0.341065	0.031011	0.0989851	0	0.0959832	0	0	0	0
TCGA-AJ-A2QO-01A-11R-A32Y-07	0.0718732	0	0.117072	0.157189	0	0	0.0386628	0.039181	0.0113988	0	0.0469574	0.0185976	0.00907585	0.311281	0.059746	0.0910543	0	0.0222024	0	0	0	0.00570864
TCGA-D1-A17F-01A-11R-A12I-07	0.0303608	0	0.005026	0.202368	0	0.157995	0.023179	0.0814026	0.117457	0	0	0.0661403	0.0163005	0.111329	0.0305455	0.0931605	0.0284464	0	0.036291	0	0	0
TCGA-BG-A0LX-01A-11R-A16W-07	0.0513489	0	0	0.148046	0	0.213756	0.0316611	0.089496	0.0613309	0	0	0.0646435	0	0.166023	0.080297	0.0399394	0.0261038	0	0.0273534	0	0	0
TCGA-D1-A17M-01A-21R-A12I-07	0.0497759	0	0.00755738	0.0906061	0	0.210457	0	0.0748814	0.0400897	0	0	0.0160438	0	0.355925	0.0450732	0	0.0524539	0.0571364	0	0	0	0
TCGA-BG-A0MI-01A-11R-A040-07	0.0439561	0	0.00444178	0.0560478	0	0.0839162	0.0146849	0.023954	0.0350439	0	0.0892354	0.08471	0.0576642	0.240328	0.0506958	0.117559	0.0140224	0.0141552	0.0695845	0	0	0
TCGA-B5-A3F9-01A-21R-A22K-07	0.0829979	0	0.010311	0.194197	0	0.114868	0	0.0640282	0.031707	0.00037834	0	0.0782666	0.000167763	0.182613	0.0233512	0.135837	0	0	0.0465446	0	0.0306937	0.00403855
TCGA-EY-A5W2-01A-11R-A31O-07	0.0430328	0	0.0110723	0.233501	0	0.0393418	0.0578127	0.0526487	0.0373963	0	0	0.118273	0	0.253391	0.0516423	0.0466022	0.00758674	0	0.0454203	0	0	0.00227918
TCGA-B5-A11G-01A-13R-A118-07	0.0788162	0	0.0376701	0.229173	0	0.0769578	0.0665998	0.0461707	0.0799216	0	0	0.121229	0	0.0588851	0.048562	0.0641674	0.00298344	0	0.0888633	0	0	0
TCGA-AP-A05N-01A-11R-A00V-07	0.0740433	0	0.0340845	0	0	0.179928	0.0202483	0.0177244	0.0283734	0.0141318	0.00362332	0	0	0.49061	0.0151367	0.0509451	0	0.0473246	0.0161513	0.00767594	0	0
TCGA-AJ-A3BK-01A-11R-A19W-07	0.0287496	0	0.00247988	0.202477	0	0.180422	0.0047766	0.0782284	0.105459	0	0.00798643	0.00227598	0.0142757	0.214077	0.0403345	0.109554	0.00852391	0	0	0	0	0.000379427
TCGA-EO-A22R-01A-11R-A18M-07	0.0698461	0	0.00961157	0.285135	0	0.113103	0.0636689	0.0312149	0.0253063	0	0	0.0450723	0.0297019	0.0286995	0.0470227	0.146581	0.00590297	0.00641136	0.0853363	0	0.00738592	0
TCGA-A5-A0GD-01A-11R-A16W-07	0.0418744	0.00815959	0	0.0524014	0	0.183819	0	0	0.0889588	0	0	0.03405	0.0315856	0.0803223	0.0684665	0.312138	0.0840057	0	0.0142178	0	0	0
TCGA-BG-A0M2-01A-11R-A104-07	0.0391117	0	0.00996729	0.0725274	0	0.251387	0	0.0293955	0.073611	0	0	0.0219398	0	0.479687	0	0.00750128	0	0.00781458	0	0.0070574	0	0
TCGA-D1-A3DH-01A-11R-A19W-07	0.0141533	0	0	0.0158737	0	0.147237	0	0.0625809	0	0	0	0.0682211	0	0.557753	0	0	0	0.114578	0.0196032	0	0	0
TCGA-D1-A16F-01A-11R-A12I-07	0.230995	0	0.0351595	0.00247847	0	0.172513	0	0	0.0261598	0	0	0.0549946	0	0.12414	0.0346643	0.0965447	0.0521433	0	0.0736858	0	0	0.0965229
TCGA-A5-A0GI-01A-11R-A040-07	0.0274934	0	0.00989375	0.139488	0	0.0162081	0	0.0294692	0.140914	0.0853684	0	0.144684	0	0.217092	0	0.1029	0	0.0150601	0.0714292	0	0	0
TCGA-A5-A0GB-01A-11R-A040-07	0.00884132	0	0.00736474	0.354912	0	0.00532774	0.180148	0.104167	0.0252745	0	0	0.0767862	0	0.073617	0.0169412	0.0848843	0.0210839	0.0185991	0.0190715	0	0	0.00298162
TCGA-A5-A0GR-01A-11R-A118-07	0.0485333	0	0.294198	0.184963	0	0.0776631	0.0248015	0.081178	0.0866859	0	0	0.0465509	0.00255291	0.0346981	0.0167814	0.0484863	0.00479625	0	0.0462426	0	0	0.00186933
TCGA-AX-A063-01A-11R-A00V-07	0.0384626	0	0.00453456	0.32024	0	0.124484	0.0988026	0.100819	0.0603893	0	0	0	0	0.0466283	0.0530205	0.0794892	0.0555159	0	0.0176149	0	0	0
TCGA-BS-A0UV-01A-11R-A16W-07	0.0818094	0	0.0469671	0.198903	0	0.221602	0.0968735	0.126543	0.00616264	0	0.0308322	0	0	0.0768689	0.0428621	0.0500761	0.00974374	0	0	0	0	0.0107564
TCGA-EC-A1QX-01A-31R-A16F-07	0.0140068	0	0.00272365	0.326419	0	0.0137752	0.10002	0.0565622	0.0467095	0	0.0291928	0.104242	0	0.160715	0.0368954	0.0171448	0.00815839	0.00350001	0.0690971	0	0	0.0108374
TCGA-BG-A0W1-01A-12R-A109-07	0	0.00360667	0	0.050989	0	0.325079	0	0.00860075	0.0695402	0	0	0.152069	0.0137203	0.0240763	0.0331361	0.277251	0	0	0.0405393	0	0.00139161	0
TCGA-A5-A0GG-01A-11R-A118-07	0.0680841	0	0.0340455	0.107342	0	0.216999	0	0.078987	0.0611043	0	0	0.0630917	0.00674584	0.0840397	0.104411	0.0823416	0.0213539	0	0.0714542	0	0	0
TCGA-D1-A17U-01A-21R-A12I-07	0.154758	0	0.0114765	0.0959434	0	0.157714	0	0.0161084	0.051346	0	0	0.0504444	7.92059e-05	0.357418	0.0279442	0.0413728	0.0180966	0	0.0172977	0	0	0
TCGA-E6-A1M0-01A-11R-A144-07	0.0478771	0	0.0694495	0.174456	0	0.0835109	0.0569489	0.0589943	0.0424601	0.00799529	0	0.0425064	0	0.238986	0.0543925	0.0851086	0.00497845	0	0.0323365	0	0	0
TCGA-A5-A1OJ-01A-11R-A14D-07	0.151543	0	0.0161995	0.114733	0	0.232545	0	0.0389593	0.0388525	0	0	0.121892	0	0.0972267	0.00178501	0.0414593	0	0.0252452	0.0925354	0	0	0.0270243
TCGA-BG-A0M8-01A-12R-A104-07	0.0484881	0	0.0619725	0.142226	0	0.181728	0.00266861	0.0309501	0.0968166	0	0	0.0207304	0	0.219169	0.0748222	0.0711137	0.00815347	0	0.0295016	0	0	0.0116599
TCGA-FI-A2D0-01A-11R-A17B-07	0.0691187	0	0.0115836	0.13077	0	0.0276685	0.16074	0.00936639	0	0	0.0219082	0.174694	0	0.258472	0.00331151	0	0	0.0407174	0.0916495	0	0	0
TCGA-D1-A15W-01A-11R-A118-07	0.0564986	0	0.000704226	0.0701307	0	0.262347	0	0.0212331	0.0530702	0	0	0.054102	0	0.286021	0.0313109	0.0973029	0.0266196	0	0	0.0220068	0.000889265	0.0177636
TCGA-AJ-A3OJ-01A-11R-A22K-07	0.0689702	0	0.05052	0.236976	0	0.123097	0.0564945	0.0445723	0.00768183	0	0	0.00968504	0	0.215262	0.04344	0.130888	0	0	0.00270007	0	0	0.00971294
TCGA-AX-A3G1-01A-11R-A22K-07	0.0715413	0	0.247569	0.131116	0	0.0833396	0.0745377	0.0327203	0.0432128	0.021319	0	0	0	0.116742	0.0953602	0.0590905	0	0.00705531	0.0161142	0	0	0.000280707
TCGA-BG-A0VT-01A-11R-A10J-07	0.0863619	0	0.00269208	0.0778436	0	0.377475	0.0626831	0.00510757	0.102742	0	0.0184772	0	0	0.112107	0.0227233	0.068558	0.0318101	0.00268261	0.0287363	0	0	0
TCGA-AJ-A8CV-01A-11R-A37O-07	0.00856568	0	0.00199594	0.240704	0	0.107543	0.0304235	0.0581566	0.0941563	0	0	0.0634641	0.010301	0.103807	0.0765095	0.143207	0.0229159	0	0.026392	0	0	0.0118581
TCGA-QS-A5YQ-01A-11R-A31O-07	0.0300332	0	0.0857051	0.202627	0	0.167914	0	0.04345	0.0778186	0	0.00834992	0.02881	0.00368582	0.218651	0.0388481	0.0823871	0	0	0.0109301	0	0	0.000790188
TCGA-B5-A11O-01A-11R-A118-07	0.00896696	0	0.00159743	0.0411565	0	0.289044	0	0.029616	0.0892857	0	0	0.0226607	0	0.303047	0.0362884	0.0465197	0.053932	0	0	0.0109355	0	0.0669503
TCGA-D1-A1O5-01A-11R-A14D-07	0.0517291	0	0.0818077	0.0919536	0	0.14587	0	0.0161375	0.0745475	0	0	0.0324359	0.00656794	0.0241198	0.0167826	0.425553	0	0.000142627	0.0323529	0	0	0
TCGA-B5-A3FA-01A-11R-A19W-07	0.0971376	0	0.117268	0.117984	0	0.187645	0.0247812	0.0955597	0.00431229	0.0172509	0.0127035	0.00118427	0	0.0533915	0.0861779	0.0789774	0	0.0794993	0.0261273	0	0	0
TCGA-A5-A0R8-01A-11R-A104-07	0.026814	0	0.0412123	0.157944	0	0.238818	0	0.0107289	0.0614608	0	0	0.0894243	0.00652146	0.0937491	0.0453515	0.086474	0.0276307	0.00160642	0.0566471	0	0	0.0556171
TCGA-AX-A1CK-01A-11R-A137-07	0.433649	0	0.069373	0.0700011	0	0.0805835	0	0.0289243	0.0693836	0	0	0.0192972	0	0.221449	0.00614002	0	0	0	0.00119966	0	0	0
TCGA-AX-A1CN-01A-11R-A137-07	0.117807	0	0.0114167	0.0155421	0	0.221558	0.050778	0.046439	0.0337119	0	0	0.0260817	0	0.382048	0.00983772	0.0554828	0	0.0152591	0	0.0140384	0	0
TCGA-BS-A0TD-01A-11R-A104-07	0.0915556	0	0.0288624	0.0434869	0	0.239548	0	0.00683832	0	0	0.0154051	0.0577497	0	0.355523	0.0208061	0.0308851	0.0137033	0.0428401	0	0.0404728	0	0.0123242
TCGA-BG-A0M7-01A-11R-A040-07	0.107978	0	0.0820491	0.0970766	0	0.107867	0	0	0.100888	0	0	0.0812238	0	0.261556	0.0175199	0.114184	0	0.0046789	0.0249795	0	0	0
TCGA-B5-A0K2-01A-12R-A104-07	0.0757647	0	0.116501	0.125383	0	0.323118	0.0295177	0.00880283	0.02605	0	0.0136909	0.0102013	0.00215945	0.0848996	0.0498114	0.0790635	0.0322431	0.00369147	0.017388	0	0	0.00171406
TCGA-AP-A05O-01A-12R-A118-07	0.0297043	0	0.00204447	0.257103	0	0.118466	0.103088	0.0188867	0	0	0	0.0323733	0	0.0952323	0.048389	0.14712	0.0968296	0	0.0507643	0	0	0
TCGA-BG-A220-01A-11R-A157-07	0.0295135	0	0	0	0	0.17696	0	0.0288314	0	0	0	0.0462703	0	0.475406	0	0.0588626	0	0.134351	0	0.0498047	0	0
TCGA-BS-A0V7-01A-21R-A118-07	0.0527827	0	0.0450076	0.431205	0	0.0799105	0.0315674	0.0570269	0.0696473	0	0	0.0409065	0.0172607	0.047509	0.0015531	0.0505441	0.000999049	0.0236321	0.0504478	0	0	0
TCGA-B5-A5OC-01A-21R-A27V-07	0.019496	0	0.0127283	0.168931	0	0.187025	0.188436	0.0542088	0.0101669	0.0164923	0	0.024269	0	0.0704393	0.078727	0.116091	0.00582885	0.00328683	0.0407016	0	0	0.00317165
TCGA-D1-A17D-01A-12R-A12I-07	0.00451476	0	0.000315726	0.115187	0	0.179516	0	0	0.0563942	0	0	0.034041	0.0151774	0.448581	0.0274763	0.0336451	0.0264426	0	0	0.0401914	0	0.0185175
TCGA-D1-A165-01A-11R-A12I-07	0.221765	0	0.0561555	0.0404621	0	0.188351	0	0.00509892	0.0427934	0	0	0.110695	0	0.111985	0.0367472	0.0784183	0.0662335	0.00528484	0.0360105	0	0	0
TCGA-A5-A0GM-01A-11R-A040-07	0.012074	0	0	0.00606271	0	0.174969	0	0	0.0447583	0	0	0.0472929	0	0.554674	0.0283207	0.123144	0	0	0	0.00571573	0	0.00298818
TCGA-AX-A1CF-01A-11R-A137-07	0.159946	0	0.132552	0.0246865	0	0.149095	0	0.00891828	0.0814611	0	0	0.0939929	0	0.249661	0.0284048	0.0255736	0	0	0.0457094	0	0	0
TCGA-B5-A0KB-01B-11R-A14D-07	0.052366	0	0.0256859	0.0300791	0	0.128023	0.00893701	0.0115716	0.034273	0	0.00871751	0.0194457	0	0.356341	0.0107982	0.0860028	0	0.0499918	0	0.121369	0	0.0563983
TCGA-BS-A0TG-01A-32R-A16W-07	0.0904779	0	0.0419821	0.0284166	0	0.215478	0.0324286	0.00151741	0.0576628	0	0	0.106708	0	0.272948	0.0307164	0.0760273	0.00342805	0.0259885	0	0.0162195	0	0
TCGA-D1-A1O8-01A-11R-A14D-07	0.0040107	0	0.115879	0.33372	0	0	0.0594479	0.0241626	0.0305953	0	0.0759003	0	0.00388237	0.140925	0.0512175	0.15334	0	0	0.00691878	0	0	0
TCGA-EO-A22X-01A-11R-A180-07	0.0384018	0	0.0100019	0.0949501	0	0.127212	0.0328941	0.109875	0	0	0	0.0655699	0.00109218	0.261854	0.054522	0.164034	0	0	0.0395928	0	0	0
TCGA-BG-A2L7-01A-11R-A18M-07	0.054323	0	0.0389299	0.213444	0	0.128471	0.0289909	0.0678747	0.125451	0	0.0290517	0.00254164	0.00111577	0.132612	0.0685134	0.103726	0.000304849	0	0.00465078	0	0	0
TCGA-AX-A06B-01A-11R-A00V-07	0.0625356	0	0.0956392	0.167262	0	0.152152	0	0.0955712	0.0537593	0	0	0.0598272	0.00329354	0.054753	0.0602598	0.101356	0.015308	0.032033	0.0462507	0	0	0
TCGA-D1-A161-01A-11R-A118-07	0.0108362	0.0166939	0	0.162112	0	0.25309	0	0.0186593	0.132745	0	0	0.0991866	0.019309	0.0978805	0.0196543	0.083293	0.0285804	0.00356265	0.0543979	0	0	0
TCGA-AP-A0LJ-01A-11R-A040-07	0.0142202	0	0	0.122192	0	0.19251	0	0	0.090592	0	0	0.0668041	0.00093146	0.323847	0.0139319	0.0314323	0.100316	0	0.0432232	0	0	0
TCGA-EY-A1GP-01A-11R-A13S-07	0.0105818	0.000654734	0.10237	0.14882	0	0.0577805	0.0668906	0.0194903	0.0104794	0.0472375	0	0.0909466	0	0.155701	0.0077937	0.069786	0	0.0918739	0.119595	0	0	0
TCGA-EO-A3AY-01A-12R-A19W-07	0.0195146	0	0.00439577	0.375787	0	0	0.0548052	0.0357812	0.0119642	0	0	0.12381	0	0.108988	0.0528423	0.0999456	0.00505313	0.00496795	0.0940033	0	0	0.00814159
TCGA-D1-A17T-01A-11R-A12I-07	0.102247	0	0.0428733	0.161048	0	0.2148	0	0.0187158	0.0602904	0	0.012499	0.0650823	0.0128185	0.168559	0.0421614	0.0467683	0.0260534	0	0.0260851	0	0	0
TCGA-AP-A1DH-01A-31R-A137-07	0.0595021	0	0.0102651	0.333779	0	0.0670384	0.143708	0.0647127	0.0395636	0	0	0.0790715	0	0.0551512	0.0614847	0.06165	0.00875263	0	0.0123473	0	0	0.00297312
TCGA-BG-A3EW-01A-11R-A22K-07	0.00776646	0	0.0239419	0.0652206	0	0.0653692	0	0.0911965	0.0272519	0	0	0.0434313	0.000490415	0.304772	0.0488321	0.0668496	0	0.150262	0	0.0958324	0	0.00878324
TCGA-A5-A0G5-01A-11R-A040-07	0	0	0.0630609	0.335027	0	0.0608146	0.103433	0.0340752	0.0597833	0	0	0.0248304	0.0279167	0.131358	0.0446164	0.110443	0	0.00329611	0	0.00134542	0	0
TCGA-B5-A1MV-01A-31R-A14D-07	0.0640657	0	0.0207804	0.0502929	0	0.272542	0	0.0100499	0.0326807	0	0	0.0751318	0	0.139889	0.0295743	0.0845873	0.130902	0	0	0	0	0.0895038
TCGA-DF-A2KY-01A-21R-A213-07	0.01742	0	0	0.190687	0	0.0893173	0.0968692	0.0611844	0	0	0.0100827	0.0819138	0.0424308	0.0760715	0.137696	0.192762	0.00301767	0.000280375	0	0.00026706	0	0
TCGA-AP-A056-01A-11R-A00V-07	0.0283547	0	0.00433853	0.156909	0	0.123242	0.0676508	0.029375	0.0209489	0	0.0281402	0.000698735	0	0.316736	0.0546619	0.126583	0	0	0	0.0423606	0	0
TCGA-D1-A17K-01A-11R-A12I-07	0.0863523	0	0.0351354	0.106748	0	0.137528	0	0.0273047	0.0405081	0	0	0.0192825	0	0.366091	0.00704115	0.0752545	0	0.0822369	0.0165167	0	0	0
TCGA-EY-A1GF-01A-11R-A13S-07	0.0354359	0	0.00781049	0.165675	0	0.163249	0.041316	0.0986719	0.0483798	0.00147321	0	0.00554978	0	0.281065	0.0220943	0.107069	0	0.0222101	0	0	0	0
TCGA-D1-A163-01A-11R-A12I-07	0.065992	0	0.00239008	0.194354	0	0.168813	0.00970453	0.0891125	0.0386799	0	0	0.0244331	0	0.236186	0.0394262	0.0452349	0	0.0142606	0	0.0714139	0	0
TCGA-BS-A0V6-01A-11R-A118-07	0.176716	0	0.133783	0.028365	0	0.171502	0.00638376	0.0569196	0.0214016	0.0257041	0	0.0362418	0	0.0924262	0.0175506	0.0932627	0.0330295	0.0649507	0.0337591	0	0	0.00800459
TCGA-DF-A2KU-01A-11R-A180-07	0.0138635	0	0.0660259	0.232557	0	0.0518094	0.058612	0.0260342	0.0611297	0	0.040976	0	0.00139117	0.223522	0.0684661	0.135412	0.00816775	0	0.0120334	0	0	0
TCGA-A5-A0RA-01A-21R-A104-07	0.0746084	0	0.0811846	0.039101	0	0.396219	0	0.0172301	0	0	0	0.0894703	0.00194986	0.0215171	0.041474	0.0699881	0.0902841	0.0378807	0.0308836	0	0	0.00820913
TCGA-DF-A2KV-01A-11R-A180-07	0.00511645	0.00445836	0.0118657	0.0469463	0	0.190822	0	0.0174942	0.0314878	0	0	0.105978	0	0.349127	0.0295881	0.0335536	0	0	0	0.0257311	0	0.147832
TCGA-FI-A2D6-01A-11R-A17B-07	0.0368092	0	0.00382297	0.16508	0	0.078693	0.0903721	0.0456351	0.0305501	0	0.011202	0.0126091	0	0.226013	0.117146	0.157224	0.0132993	0	0.011544	0	0	0
TCGA-D1-A103-01A-11R-A10J-07	0.0596537	0	0.118959	0.0765054	0	0.264918	0	0.0634422	0.0304382	0	0	0.0862296	0.000313665	0.024255	0.0759572	0.122393	0.00809637	0.017275	0.0515625	0	0	0
TCGA-AP-A1E0-01A-11R-A137-07	0.139578	0	0.0179432	0.113052	0	0.242381	0.0231367	0.11495	0	0.0185	0	0.0572815	0.00256866	0.0587383	0.0713017	0.0515433	0.0249022	0	0.0604397	0	0.00368305	0
TCGA-B5-A0JV-01A-11R-A104-07	0.288386	0	0.0414042	0.0247797	0	0.121328	0	0.0177538	0.038989	0.0785139	0	0	0	0.216776	0.127042	0	0.0299897	0	0	0	0.015038	0
TCGA-D1-A17N-01A-11R-A12I-07	0.0381545	0	0.038772	0.327619	0	0.1379	0	0.00725379	0.0925452	0	0	0.113518	0.0212485	0.122877	0.0202599	0.0288818	0.0242726	0	0.0266983	0	0	0
TCGA-D1-A17L-01A-11R-A12I-07	0.0972009	0	0.113574	0.129795	0	0.218434	0	0.0276336	0.0904318	0	0	0.029778	0	0.17756	0.0649688	0.0412687	0.00935467	0	0	0	0	0
TCGA-AX-A05W-01A-21R-A466-07	0.0353651	0	0.0299081	0.0490842	0	0.119584	0	0.0734887	0.0295055	0.0176959	0	0.0189673	0	0.402246	0.0407215	0.129699	0.046995	0.00143456	5.22102e-06	0.00529989	0	0
TCGA-D1-A17S-01A-11R-A12I-07	0.0283517	0	0.0115677	0.0348762	0	0.153161	0	0.0142359	0.0620902	0	0.0399401	0	0	0.495401	0.0251275	0.118676	0	0	0.0165724	0	0	0
TCGA-B5-A3FH-01A-11R-A19W-07	0.0579644	0	0.041439	0.039281	0	0.154234	0.00536099	0.0424247	0.0427442	0	0.00180932	0.0313658	0	0.407138	0.039098	0.0936244	0.00171773	0	0.0116702	0	0	0.0301283
TCGA-D1-A0ZV-01A-11R-A10J-07	0.0422349	0	0.101244	0.146414	0	0.167378	0	0.0145165	0.0541898	0	0	0.0296613	0.00218564	0.162755	0.016161	0.213623	0.0350458	0	0.0145913	0	0	0
TCGA-EY-A1GR-01A-11R-A13S-07	0.0434461	0	0.0137395	0.0421032	0	0.149771	0.00129239	0.00673713	0.0659694	0	0	0.0354376	0.111667	0.17691	0.0483581	0.262808	0.0016756	0	0.0391898	0	0	0.000895539
TCGA-BS-A0U7-01A-21R-A104-07	0.0963018	0	0.0721655	0.162003	0	0.237444	0.0561172	0.049023	0.0406789	0	0	0.0302967	0	0.100559	0.0397556	0.09091	0.0176417	0	0.00710409	0	0	0
TCGA-A5-A2K5-01A-11R-A180-07	0.00596615	0	0.00531167	0.0746453	0	0.0518751	0.0101702	0.0225312	0.0136	0.0786564	0	0.134894	0	0.180753	0.118295	0.194707	0.0184445	0	0.0901507	0	0	0
TCGA-AP-A1DR-01A-11R-A137-07	0.03708	0	0.01461	0.204373	0	0.115526	0.0222611	0.05012	0.0635865	0	0	0.0287056	0.00311303	0.254092	0.00134902	0.0598424	0	0.0604511	0	0.0830713	0.00181875	0
TCGA-AX-A2HG-01A-11R-A17B-07	0.0219776	0	0.00482662	0.346009	0	0.0329464	0.175486	0.0603752	0.0129604	0	0	0.0747505	0	0.0682297	0.0441119	0.0886371	0.00545104	0	0.0642381	0	0	0
TCGA-D1-A17B-01A-22R-A12I-07	0.0596224	0	0.028557	0.0973753	0	0.0574363	0	0.0164476	0.119063	0	0	0.0967542	0	0.386977	0.0113671	0.00656545	0.00925864	0	0.034693	0	0	0.0758828
TCGA-DF-A2KR-01A-11R-A180-07	0.0884066	0	0.060754	0.13994	0	0.177671	0	0.0410177	0.0380803	0	0	0.0562549	0.0444577	0.0995335	0.0438282	0.105083	0.0257694	0.0447959	0	0	0	0.0344079
TCGA-D1-A17H-01A-11R-A12I-07	0.0580955	0	0.00175476	0.175953	0	0.248485	0	0.064587	0.061252	0	0	0.0491578	0	0.118767	0.0919237	0.0981667	8.04534e-06	0.00768944	0.0241596	0	0	0
TCGA-EY-A1GE-01A-11R-A13S-07	0.0915539	0	0.0218502	0.0408073	0	0.346708	0.00904381	0.0282961	0.0214339	0.0197436	0.00691224	0	0	0.292585	0	0.0932963	0	0	0.00372503	0.0240443	0	0
TCGA-EY-A214-01A-12R-A157-07	0.177547	0	0.114042	0.0712155	0	0.143844	0.00588499	0.0066478	0.0305983	0	0	0.0306935	0.00487988	0.164453	0.0632365	0.0204336	0	0.0702045	0	0.0177323	0	0.0785875
TCGA-AX-A06J-01A-11R-A00V-07	0.0675423	0	0.0173869	0.246756	0	0	0	0.0401856	0.115832	0	0	0.0609402	0	0.34684	0	0.0393631	0	0.0450602	0	0	0.0200944	0
TCGA-B5-A1MR-01A-31R-A14D-07	0.0228096	0	0.0541008	0.248675	0	0.0673247	0.106623	0.00586517	0.0496431	0	0.0619833	0	0.00316325	0.261125	0.0433971	0.0752896	0	0	0	0	0	0
