# Supplementary material for: Screening and Identification of Prognostic Tumor-Infiltrating Immune Cells and Genes of Endometrioid Endometrial Adenocarcinoma: Based on The Cancer Genome Atlas Database and Bioinformatics
Source: Front Oncol. 2020 Dec 1;10:554214. doi: 10.3389/fonc.2020.554214 (PMC7737471; doi:10.3389/fonc.2020.554214)
Supplement: Supplementary file 5 [file Table_5.xlsx]

## Sheet: Table S5
Table S5. GO terms of differentially expressed genes
Ontology	ID	Description	Gene Ratio	Background Ratio	P Value	P.adjust	Q Value	Gene ID	Count
BP	GO:0006959	humoral immune response	56/773	356/18670	4.91624e-18	2.26344e-14	1.90078e-14	VTN/IGHV1-3/IGHV3-49/CXCL5/CAMP/GNLY/F2/LTF/PRSS3/ITLN1/IGHV3-64/LCN2/CXCL2/PGC/CXCL3/IGKV1D-33/IGKV1D-39/IGLV3-27/FGA/PI3/CCL2/CXCL11/MASP1/BPIFB1/IGHV3-21/C7/CXCL13/REG1A/FGB/C4BPB/CPN2/IGHA2/CXCL8/IGHV5-51/IGHV3-30/CXCL6/SPAG11B/CHGA/C3/JCHAIN/IGKV1D-12/IGHV3-48/IL6/PF4/MS4A1/KLK7/KLK3/IGHV3-7/IGHV4-4/IGHV2-5/IGLC7/RNASE7/KRT1/KLK5/IGLV3-19/IGLL5	56
BP	GO:0019730	antimicrobial humoral response	29/773	122/18670	1.16914e-14	2.69136e-11	2.26014e-11	CXCL5/CAMP/GNLY/F2/LTF/PRSS3/ITLN1/LCN2/CXCL2/PGC/CXCL3/FGA/PI3/CXCL11/BPIFB1/CXCL13/REG1A/FGB/IGHA2/CXCL8/CXCL6/SPAG11B/CHGA/JCHAIN/PF4/KLK7/KLK3/RNASE7/KLK5	29
BP	GO:0061844	antimicrobial humoral immune response mediated by antimicrobial peptide	19/773	73/18670	8.23495e-11	1.26379e-07	1.0613e-07	CXCL5/CAMP/GNLY/F2/LTF/CXCL2/PGC/CXCL3/CXCL11/CXCL13/REG1A/CXCL8/CXCL6/SPAG11B/PF4/KLK7/KLK3/RNASE7/KLK5	19
BP	GO:0003002	regionalization	43/773	351/18670	1.96058e-10	1.99425e-07	1.67471e-07	SHH/GDF3/TBX3/NKX2-5/EDN1/ALX4/BHLHE41/LRP2/NODAL/SFRP1/CDX2/NKX6-1/EVX1/HOXD11/RELN/GATA5/C3/OSR1/BMP4/FOXC2/SIX3/DLL3/BARX1/DLX2/NKX2-1/LHX2/ASCL1/MEOX1/MEOX2/TP63/HOXA6/MESP2/TCF15/ISL1/DLX1/WT1/SP8/LHX1/DMRTA2/LRP4/HOXD4/HHIP/HOXC13	43
BP	GO:0002440	production of molecular mediator of immune response	38/773	286/18670	2.16578e-10	1.99425e-07	1.67471e-07	APOA2/IGLV9-49/HMOX1/RBP4/IGLV5-45/PGC/IGKV6-21/IGKV1D-33/IGKV1D-39/IGLV3-27/CD36/IGLV3-10/IGLV3-22/GCNT3/VPREB1/NR4A3/IGKV1D-17/IGLV10-54/IGKV1D-8/CHGA/IGKV1D-12/IL6/IGLV2-18/IGKV1D-43/IGLV4-60/KLK7/IGLV8-61/IGKV3D-15/KLK3/APOA1/IGLV1-36/TGFB2/IGLV3-16/KLK5/IL13RA2/VPREB3/IGLV3-19/MZB1	38
BP	GO:0072376	protein activation cascade	30/773	198/18670	7.47365e-10	5.73478e-07	4.81592e-07	VTN/IGHV1-3/IGHV3-49/F2/IGHV3-64/FGG/IGKV1D-33/IGKV1D-39/IGLV3-27/FGA/MASP1/IGHV3-21/C7/FGB/C4BPB/CPN2/IGHA2/IGHV5-51/IGHV3-30/C3/IGKV1D-12/IGHV3-48/APOH/IGHV3-7/IGHV4-4/IGHV2-5/IGLC7/KRT1/IGLV3-19/IGLL5	30
BP	GO:0042742	defense response to bacterium	40/773	330/18670	1.16412e-09	7.65659e-07	6.4298e-07	IGHV1-3/IGHV3-49/CAMP/GNLY/F2/LTF/IGHV3-64/LCN2/PGC/CCL20/VGF/FGA/CD36/LBP/IGHV3-21/CXCL13/IL23A/FGB/PLAC8/IGHA2/C10orf99/IGHV5-51/IGHV3-30/CXCL6/SPAG11B/CHGA/JCHAIN/IGHV3-48/IL6/SIGLEC16/KLK7/KLK3/IGHV3-7/IGHV4-4/SIGLEC11/IGHV2-5/IGLC7/RNASE7/KLK5/IGLL5	40
BP	GO:0007586	digestion	24/773	139/18670	2.63678e-09	1.51747e-06	1.27433e-06	TFF2/APOA2/RBP4/TAC1/VSIG1/PRSS3/PGC/NPR3/CD36/FABP1/CAPN8/PTGER3/TFF1/CHIT1/GCNT3/GUCA2B/ARX/APOA1/CEL/CCKBR/PTGER1/MUC4/OPRK1/MUC6	24
BP	GO:0042476	odontogenesis	23/773	132/18670	4.7067e-09	2.40774e-06	2.02195e-06	ODAM/AMTN/SHH/AMBN/HAND2/ADM/SP6/ID3/EDN1/OSR2/TNFSF11/FGF4/OSR1/TNFRSF11B/BMP4/AQP6/DLX2/TGFB2/TP63/DLX1/KLK5/LRP4/PHEX	23
BP	GO:0030856	regulation of epithelial cell differentiation	25/773	156/18670	6.04858e-09	2.78477e-06	2.33857e-06	GDF3/ZFP36/CTSK/SULT2B1/MMP9/TBX3/MAFF/CD109/LIF/ATOH8/ID1/CLDN5/NODAL/NKX6-1/SFRP4/CTSV/BMP6/OSR1/BMP4/FRZB/ASCL1/TP63/PTCH2/LHX1/MIR200C	25
BP	GO:0050900	leukocyte migration	50/773	499/18670	7.42429e-09	3.1074e-06	2.60951e-06	CD177/APOB/EDN2/CCL22/HMOX1/LGALS3/DUSP1/CXCL5/F2/CXCL2/THBD/CXCL3/CCL20/EDN1/IGKV1D-33/IGKV1D-39/ECM1/IGLV3-27/ATP1B2/CCL2/CXCL11/JAM2/TNFSF11/CXCL12/LBP/CXCL13/IL23A/CCL21/VPREB1/IGHA2/CCL17/CXCL8/C10orf99/IGHV3-30/CXCL6/CHGA/JCHAIN/IGKV1D-12/IGHV3-48/IL6/PF4/CEACAM6/L1CAM/IGHV3-7/IGHV2-5/IGLC7/TGFB2/ANGPT4/VPREB3/IGLV3-19	50
BP	GO:0002526	acute inflammatory response	30/773	220/18670	9.46271e-09	3.63053e-06	3.04882e-06	APOA2/AHSG/VTN/TAC1/F2/IL1A/IGKV1D-33/IGKV1D-39/IGLV3-27/TNFSF11/LBP/PTGER3/C7/IL20RB/C4BPB/CPN2/SERPINA1/IGHV3-30/TFR2/C3/IGKV1D-12/IGHV3-48/IL6/ORM1/IGHV3-7/HPR/ORM2/IGHV2-5/IGLC7/IGLV3-19	30
BP	GO:0006956	complement activation	26/773	175/18670	1.53693e-08	5.44311e-06	4.57098e-06	VTN/IGHV1-3/IGHV3-49/F2/IGHV3-64/IGKV1D-33/IGKV1D-39/IGLV3-27/MASP1/IGHV3-21/C7/C4BPB/CPN2/IGHA2/IGHV5-51/IGHV3-30/C3/IGKV1D-12/IGHV3-48/IGHV3-7/IGHV4-4/IGHV2-5/IGLC7/KRT1/IGLV3-19/IGLL5	26
BP	GO:0048871	multicellular organismal homeostasis	48/773	485/18670	2.20435e-08	7.24917e-06	6.08766e-06	CLDN18/TFF2/EDN2/RBP4/TF/CTSK/LTF/VSIG1/LCN2/IL1A/TMEM119/PDK4/MRAP2/G0S2/ALDH1A1/ID1/NPR3/LCN1/ELOVL3/CD36/TNFSF11/PTGER3/GPR55/TFF1/IL20RB/PLAC8/NR4A3/IGHA2/BMP6/DIO2/JCHAIN/CYTL1/TNFRSF11B/IL6/PTH1R/CST4/FOXC2/ALOX12/CARTPT/TP63/COL2A1/PIP/ATP6V1B1/PRLH/MUC4/KRT1/MUC6/USH1G	48
BP	GO:0002377	immunoglobulin production	27/773	193/18670	3.0077e-08	8.87215e-06	7.4506e-06	IGLV9-49/RBP4/IGLV5-45/IGKV6-21/IGKV1D-33/IGKV1D-39/IGLV3-27/IGLV3-10/IGLV3-22/GCNT3/VPREB1/IGKV1D-17/IGLV10-54/IGKV1D-8/IGKV1D-12/IL6/IGLV2-18/IGKV1D-43/IGLV4-60/IGLV8-61/IGKV3D-15/IGLV1-36/IGLV3-16/IL13RA2/VPREB3/IGLV3-19/MZB1	27
BP	GO:0070268	cornification	20/773	112/18670	3.08328e-08	8.87215e-06	7.4506e-06	KRT71/KRT72/KRT27/KRT28/KRT20/PI3/KRT39/TCHH/KRT24/KRT14/KRT40/KRT79/LCE3D/KRT85/KRT1/KLK5/KRT4/KRT15/KRT38/SPRR2E	20
BP	GO:0007389	pattern specification process	45/773	446/18670	3.454e-08	9.35424e-06	7.85544e-06	SHH/GDF3/HAND2/TBX3/NKX2-5/EDN1/ALX4/BHLHE41/LRP2/NODAL/SFRP1/CDX2/NKX6-1/EVX1/HOXD11/RELN/GATA5/C3/OSR1/BMP4/FOXC2/RIPPLY3/SIX3/DLL3/BARX1/DLX2/NKX2-1/LHX2/ASCL1/MEOX1/MEOX2/TP63/HOXA6/MESP2/TCF15/ISL1/DLX1/WT1/SP8/LHX1/DMRTA2/LRP4/HOXD4/HHIP/HOXC13	45
BP	GO:0030593	neutrophil chemotaxis	19/773	104/18670	4.64258e-08	1.18747e-05	9.97204e-06	EDN2/CCL22/LGALS3/CXCL5/CXCL2/CXCL3/CCL20/EDN1/CCL2/CXCL11/LBP/CXCL13/IL23A/CCL21/CCL17/CXCL8/CXCL6/PF4/TGFB2	19
BP	GO:0043062	extracellular structure organization	43/773	422/18670	5.27199e-08	1.27749e-05	1.0728e-05	APOA2/APOB/VTN/MYH11/APOC3/CTSK/COL6A1/MMP9/CCN1/FGG/ABI3BP/LAMA2/CYP1B1/LIPC/FGA/BCAN/MMP3/CD36/JAM2/MMP13/TTR/DPT/DPP4/FGB/KLK2/TNXB/GPIHBP1/CTSV/SCUBE3/TNFRSF11B/IL6/FOXC2/KLK7/COL9A3/PTX3/APOA1/TGFB2/TCF15/COL2A1/WT1/ELN/KLK5/POSTN	43
BP	GO:0007517	muscle organ development	42/773	410/18670	6.49858e-08	1.49597e-05	1.25628e-05	MYL3/RBP4/SHH/ATF3/PI16/MAFF/NKX2-5/TGFBR3/FOS/MYLK/LIF/ID3/EDN1/FOXL2/LAMA2/MYL2/ALX4/FGF3/LRP2/FHL1/S100B/ANKRD1/CHRNA1/JPH2/MYOCD/BMP4/TCF23/ACTA1/FOXC2/MEOX2/TGFB2/DNER/TCF15/ISL1/CHODL/WT1/ELN/DMRTA2/CASQ1/POU4F1/VAX1/ANKRD2	42
BP	GO:0001894	tissue homeostasis	29/773	227/18670	7.188e-08	1.50038e-05	1.25998e-05	CLDN18/TFF2/RBP4/TF/CTSK/LTF/VSIG1/TMEM119/PDK4/LCN1/TNFSF11/GPR55/TFF1/IL20RB/IGHA2/JCHAIN/CYTL1/TNFRSF11B/IL6/PTH1R/CST4/CARTPT/COL2A1/PIP/PRLH/MUC4/KRT1/MUC6/USH1G	29
BP	GO:1990266	neutrophil migration	20/773	118/18670	7.63846e-08	1.50038e-05	1.25998e-05	CD177/EDN2/CCL22/LGALS3/CXCL5/CXCL2/CXCL3/CCL20/EDN1/CCL2/CXCL11/LBP/CXCL13/IL23A/CCL21/CCL17/CXCL8/CXCL6/PF4/TGFB2	20
BP	GO:0001503	ossification	41/773	398/18670	7.9974e-08	1.50038e-05	1.25998e-05	AHSG/TAC1/SHH/CLEC3A/HAND2/CHRDL2/CTSK/LTF/CEBPD/COL6A1/CCN1/TMEM119/ID3/ECM1/OSR2/ID1/IGF2/MMP13/CHRDL1/TNFSF11/GDF10/ASGR2/SFRP1/MGP/ENPP1/TWIST2/BMP6/OSR1/NPPC/IL6/PTH1R/BMP4/FOXC2/GFRA4/TGFB2/TP63/COL2A1/ATP6V1B1/LRP4/PHEX/MIR200C	41
BP	GO:1990868	response to chemokine	18/773	97/18670	8.14714e-08	1.50038e-05	1.25998e-05	TFF2/CCL22/DUSP1/CXCL5/CXCL2/CXCL3/CCL20/EDN1/CCL2/CXCL11/CXCL12/CXCL13/CCL21/REG1A/CCL17/CXCL8/CXCL6/PF4	18
BP	GO:1990869	cellular response to chemokine	18/773	97/18670	8.14714e-08	1.50038e-05	1.25998e-05	TFF2/CCL22/DUSP1/CXCL5/CXCL2/CXCL3/CCL20/EDN1/CCL2/CXCL11/CXCL12/CXCL13/CCL21/REG1A/CCL17/CXCL8/CXCL6/PF4	18
BP	GO:0022600	digestive system process	18/773	100/18670	1.32392e-07	2.34435e-05	1.96872e-05	TFF2/APOA2/RBP4/TAC1/VSIG1/NPR3/CD36/FABP1/PTGER3/TFF1/GCNT3/APOA1/CEL/CCKBR/PTGER1/MUC4/OPRK1/MUC6	18
BP	GO:0006958	complement activation, classical pathway	21/773	137/18670	2.14992e-07	3.66601e-05	3.07862e-05	IGHV1-3/IGHV3-49/IGHV3-64/IGKV1D-33/IGKV1D-39/IGLV3-27/IGHV3-21/C7/C4BPB/IGHA2/IGHV5-51/IGHV3-30/C3/IGKV1D-12/IGHV3-48/IGHV3-7/IGHV4-4/IGHV2-5/IGLC7/IGLV3-19/IGLL5	21
BP	GO:0045165	cell fate commitment	31/773	270/18670	2.95045e-07	4.85138e-05	4.07406e-05	SHH/GDF3/GSX1/TBX3/NKX2-5/PRDM1/TBX10/MYL2/TRIM15/NODAL/SFRP1/IL23A/NKX6-1/EVX1/ELF5/IL6/BMP4/FOXC2/OLIG1/ISL2/DLX2/NKX2-1/ASCL1/ARX/ISL1/DLX1/PTCH2/WT1/DMRTA2/POU4F1/GAP43	31
BP	GO:0016485	protein processing	35/773	328/18670	3.08607e-07	4.8994e-05	4.11439e-05	CTSE/VTN/SHH/F2/PRSS3/MME/FGG/BIRC3/IGKV1D-33/IGKV1D-39/IGLV3-27/FGA/CST7/C7/FGB/KLK1/C4BPB/CPN2/KLK2/IGHV3-30/ACE2/C3/IGKV1D-12/IGHV3-48/APOH/CGA/KLK6/KLK3/BIRC7/IGHV3-7/IGHV2-5/IGLC7/SPON1/IGLV3-19/PCSK1	35
BP	GO:0030278	regulation of ossification	26/773	203/18670	3.22194e-07	4.919e-05	4.13085e-05	AHSG/TAC1/HAND2/LTF/CEBPD/CCN1/TMEM119/ID3/ECM1/OSR2/ID1/GDF10/SFRP1/MGP/ENPP1/TWIST2/BMP6/OSR1/NPPC/IL6/BMP4/GFRA4/TGFB2/TP63/LRP4/MIR200C	26
BP	GO:0048663	neuron fate commitment	14/773	65/18670	3.3121e-07	4.919e-05	4.13085e-05	SHH/GSX1/NKX6-1/EVX1/BMP4/OLIG1/ISL2/DLX2/NKX2-1/ASCL1/ISL1/DLX1/DMRTA2/POU4F1	14
BP	GO:0070098	chemokine-mediated signaling pathway	16/773	88/18670	5.68812e-07	8.18378e-05	6.87252e-05	TFF2/CCL22/CXCL5/CXCL2/CXCL3/CCL20/EDN1/CCL2/CXCL11/CXCL12/CXCL13/CCL21/CCL17/CXCL8/CXCL6/PF4	16
BP	GO:0051384	response to glucocorticoid	21/773	146/18670	6.39368e-07	8.74384e-05	7.34284e-05	APOA2/FOSB/DUSP1/ZFP36/ADM/FOS/GPR83/EDN1/SCGB1A1/FOSL1/ABCC2/S100B/CTSV/BMP6/BCHE/IL6/GJB2/ISL1/SSTR5/TRH/CPS1	21
BP	GO:0002920	regulation of humoral immune response	20/773	134/18670	6.45722e-07	8.74384e-05	7.34284e-05	VTN/F2/PGC/IGKV1D-33/IGKV1D-39/IGLV3-27/C7/CXCL13/C4BPB/CPN2/IGHV3-30/C3/IGKV1D-12/IGHV3-48/KLK7/IGHV3-7/IGHV2-5/IGLC7/KLK5/IGLV3-19	20
BP	GO:0071621	granulocyte chemotaxis	19/773	123/18670	7.15169e-07	9.40753e-05	7.90019e-05	EDN2/CCL22/LGALS3/CXCL5/CXCL2/CXCL3/CCL20/EDN1/CCL2/CXCL11/LBP/CXCL13/IL23A/CCL21/CCL17/CXCL8/CXCL6/PF4/TGFB2	19
BP	GO:0046461	neutral lipid catabolic process	11/773	43/18670	9.75434e-07	0.000118847	9.98044e-05	APOA2/APOB/APOC3/FABP3/MGLL/LIPC/FABP1/FABP9/APOA1/FABP6/CPS1	11
BP	GO:0046464	acylglycerol catabolic process	11/773	43/18670	9.75434e-07	0.000118847	9.98044e-05	APOA2/APOB/APOC3/FABP3/MGLL/LIPC/FABP1/FABP9/APOA1/FABP6/CPS1	11
BP	GO:0019433	triglyceride catabolic process	10/773	35/18670	9.99985e-07	0.000118847	9.98044e-05	APOB/APOC3/FABP3/MGLL/LIPC/FABP1/FABP9/APOA1/FABP6/CPS1	10
BP	GO:0002455	humoral immune response mediated by circulating immunoglobulin	21/773	150/18670	1.00674e-06	0.000118847	9.98044e-05	IGHV1-3/IGHV3-49/IGHV3-64/IGKV1D-33/IGKV1D-39/IGLV3-27/IGHV3-21/C7/C4BPB/IGHA2/IGHV5-51/IGHV3-30/C3/IGKV1D-12/IGHV3-48/IGHV3-7/IGHV4-4/IGHV2-5/IGLC7/IGLV3-19/IGLL5	21
BP	GO:0060537	muscle tissue development	39/773	408/18670	1.12221e-06	0.000129166	0.00010847	MYL3/RBP4/SHH/ATF3/MYH11/PI16/TBX3/MAFF/NKX2-5/TGFBR3/FOS/MYLK/EDN1/PLN/FOXL2/MYL2/FGF3/LRP2/S100B/ANKRD1/CHRNA1/JPH2/MYOCD/GATA5/OSR1/BMP4/ACTA1/FOXC2/MEOX2/TGFB2/DNER/ISL1/WT1/ELN/DMRTA2/CASQ1/POU4F1/VAX1/ANKRD2	39
BP	GO:0042445	hormone metabolic process	27/773	232/18670	1.30931e-06	0.000147026	0.000123468	CYP26A1/RBP4/SHH/ADM/MME/HSD11B1/SLC5A5/ALDH1A1/CYP1B1/HSD17B2/AFP/TTR/ADH1B/UGT2B7/BMP6/ACE2/DIO2/CYP17A1/CRYM/DUOX1/DHRS2/CGA/KLK6/APOA1/TG/NR5A1/PCSK1	27
BP	GO:0097530	granulocyte migration	20/773	141/18670	1.47172e-06	0.000161329	0.000135479	CD177/EDN2/CCL22/LGALS3/CXCL5/CXCL2/CXCL3/CCL20/EDN1/CCL2/CXCL11/LBP/CXCL13/IL23A/CCL21/CCL17/CXCL8/CXCL6/PF4/TGFB2	20
BP	GO:0006910	phagocytosis, recognition	15/773	84/18670	1.62282e-06	0.000173755	0.000145915	IGHV1-3/IGHV3-49/IGHV3-64/COLEC12/CD36/IGHV3-21/IGHA2/IGHV5-51/IGHV3-30/IGHV3-48/IGHV3-7/IGHV4-4/IGHV2-5/IGLC7/IGLL5	15
BP	GO:0030198	extracellular matrix organization	36/773	368/18670	1.69246e-06	0.000177093	0.000148718	VTN/MYH11/CTSK/COL6A1/MMP9/CCN1/FGG/ABI3BP/LAMA2/CYP1B1/FGA/BCAN/MMP3/JAM2/MMP13/TTR/DPT/DPP4/FGB/KLK2/TNXB/CTSV/SCUBE3/TNFRSF11B/IL6/FOXC2/KLK7/COL9A3/PTX3/TGFB2/TCF15/COL2A1/WT1/ELN/KLK5/POSTN	36
BP	GO:0008544	epidermis development	42/773	464/18670	1.8178e-06	0.000185982	0.000156182	KRT71/SHH/GDF3/KRT72/ZFP36/KRT27/CTSK/SULT2B1/MAFF/CD109/KRT28/KRT20/PI3/ALX4/KRT39/TCHH/FOXQ1/KRT24/SFRP4/KRT14/CTSV/KRTDAP/BMP4/KRT40/APCDD1/KRT79/KLK7/LCE3D/LCE3E/LHX2/KRT85/TGFB2/TP63/PTCH2/KRT1/KLK5/LRP4/KRT4/KRT15/HOXC13/KRT38/SPRR2E	42
BP	GO:0019731	antibacterial humoral response	11/773	46/18670	2.01959e-06	0.000202135	0.000169747	CAMP/LTF/PGC/FGA/FGB/IGHA2/JCHAIN/KLK7/KLK3/RNASE7/KLK5	11
BP	GO:0097529	myeloid leukocyte migration	25/773	210/18670	2.12259e-06	0.000207924	0.000174609	CD177/EDN2/CCL22/LGALS3/DUSP1/CXCL5/CXCL2/CXCL3/CCL20/EDN1/CCL2/CXCL11/TNFSF11/CXCL12/LBP/CXCL13/IL23A/CCL21/CCL17/CXCL8/CXCL6/CHGA/IL6/PF4/TGFB2	25
BP	GO:0045109	intermediate filament organization	8/773	23/18670	2.34734e-06	0.000225149	0.000189074	KRT71/SHH/DES/KRT20/TCHH/KRT14/NEFM/NEFH	8
BP	GO:0014706	striated muscle tissue development	37/773	390/18670	2.51893e-06	0.000231029	0.000194012	MYL3/RBP4/SHH/ATF3/MYH11/PI16/TBX3/MAFF/NKX2-5/TGFBR3/FOS/EDN1/PLN/FOXL2/MYL2/FGF3/LRP2/S100B/ANKRD1/CHRNA1/JPH2/MYOCD/GATA5/BMP4/ACTA1/FOXC2/MEOX2/TGFB2/DNER/ISL1/WT1/ELN/DMRTA2/CASQ1/POU4F1/VAX1/ANKRD2	37
BP	GO:0006953	acute-phase response	11/773	47/18670	2.53884e-06	0.000231029	0.000194012	AHSG/F2/IL1A/TNFSF11/LBP/PTGER3/SERPINA1/TFR2/IL6/ORM1/ORM2	11
BP	GO:0055123	digestive system development	20/773	146/18670	2.55918e-06	0.000231029	0.000194012	CLDN18/SHH/PRDM1/ALX4/IGF2/NODAL/SFRP1/CDX2/REG1A/CXCL8/MYOCD/GATA5/BMP4/BARX1/ASCL1/TGFB2/TP63/SFRP5/CCKBR/CPS1	20
BP	GO:0002673	regulation of acute inflammatory response	21/773	159/18670	2.62944e-06	0.000232807	0.000195505	VTN/TAC1/F2/IGKV1D-33/IGKV1D-39/IGLV3-27/TNFSF11/PTGER3/C7/IL20RB/C4BPB/CPN2/IGHV3-30/C3/IGKV1D-12/IGHV3-48/IL6/IGHV3-7/IGHV2-5/IGLC7/IGLV3-19	21
BP	GO:0032496	response to lipopolysaccharide	33/773	330/18670	2.83477e-06	0.00024625	0.000206794	APOB/TAC1/CXCL5/ZFP36/ADM/LTF/CSF3/LCN2/CXCL2/THBD/CXCL3/FOS/IDO1/EDN1/SCGB1A1/MRC1/CCL2/CXCL11/ABCC2/CD36/LBP/CXCL13/ANKRD1/CXCL8/BMP6/CXCL6/ATP4B/IL6/PF4/GJB2/PTGER1/OPRK1/CPS1	33
BP	GO:0006898	receptor-mediated endocytosis	32/773	316/18670	3.06381e-06	0.000261218	0.000219364	APOB/VTN/APOC3/ADM/TF/IGKV1D-33/IGKV1D-39/MRC1/IGLV3-27/COLEC12/CD36/MASP1/LRP2/RSPO1/APOL1/CCL21/IGHA2/CXCL8/SFRP4/IGHV3-30/TFR2/C3/JCHAIN/IGKV1D-12/IGHV3-48/RAMP3/APOA1/IGHV3-7/HPR/IGHV2-5/IGLC7/IGLV3-19	32
BP	GO:0031960	response to corticosteroid	21/773	162/18670	3.55819e-06	0.000297853	0.000250129	APOA2/FOSB/DUSP1/ZFP36/ADM/FOS/GPR83/EDN1/SCGB1A1/FOSL1/ABCC2/S100B/CTSV/BMP6/BCHE/IL6/GJB2/ISL1/SSTR5/TRH/CPS1	21
BP	GO:0009953	dorsal/ventral pattern formation	15/773	90/18670	3.98376e-06	0.000327522	0.000275044	SHH/EDN1/SFRP1/NKX6-1/EVX1/HOXD11/BMP4/SIX3/NKX2-1/LHX2/ASCL1/SP8/LHX1/LRP4/HHIP	15
BP	GO:0010466	negative regulation of peptidase activity	28/773	262/18670	4.51477e-06	0.000364666	0.000306237	SERPIND1/SPINK1/AHSG/VTN/PI16/LTF/MMP9/CD109/BIRC3/ECM1/LCN1/PI3/CST2/FABP1/ITIH2/CST7/CSN2/ITIH1/SMR3A/DPEP1/SPINK2/SPINK13/SERPINA1/CST5/CST1/C3/CST4/BIRC7	28
BP	GO:0002576	platelet degranulation	18/773	128/18670	5.52729e-06	0.000438752	0.000368452	AHSG/LEFTY2/TF/CD109/FGG/ECM1/FGA/IGF2/CD36/CTSW/FGB/SERPINA1/APOH/PF4/ORM1/APOA1/ORM2/TGFB2	18
BP	GO:0002237	response to molecule of bacterial origin	33/773	343/18670	6.49518e-06	0.000506845	0.000425635	APOB/TAC1/CXCL5/ZFP36/ADM/LTF/CSF3/LCN2/CXCL2/THBD/CXCL3/FOS/IDO1/EDN1/SCGB1A1/MRC1/CCL2/CXCL11/ABCC2/CD36/LBP/CXCL13/ANKRD1/CXCL8/BMP6/CXCL6/ATP4B/IL6/PF4/GJB2/PTGER1/OPRK1/CPS1	33
BP	GO:0030595	leukocyte chemotaxis	25/773	224/18670	6.78865e-06	0.000520916	0.000437451	EDN2/CCL22/LGALS3/DUSP1/CXCL5/CXCL2/CXCL3/CCL20/EDN1/CCL2/CXCL11/TNFSF11/CXCL12/LBP/CXCL13/IL23A/CCL21/CCL17/CXCL8/C10orf99/CXCL6/CHGA/IL6/PF4/TGFB2	25
BP	GO:0030195	negative regulation of blood coagulation	11/773	53/18670	8.85753e-06	0.000668526	0.00056141	VTN/F2/THBD/FGG/EDN1/FGA/FGB/TSPAN8/APOH/ALOX12/KRT1	11
BP	GO:0051604	protein maturation	36/773	397/18670	9.48485e-06	0.000704327	0.000591475	CTSE/VTN/SHH/F2/PRSS3/MME/FGG/BIRC3/IGKV1D-33/IGKV1D-39/IGLV3-27/FGA/CST7/C7/FGB/KLK1/C4BPB/CPN2/KLK2/IGHV3-30/TFR2/ACE2/C3/IGKV1D-12/IGHV3-48/APOH/CGA/KLK6/KLK3/BIRC7/IGHV3-7/IGHV2-5/IGLC7/SPON1/IGLV3-19/PCSK1	36
BP	GO:0046503	glycerolipid catabolic process	12/773	64/18670	1.05453e-05	0.000758701	0.000637137	APOA2/APOB/APOC3/FABP3/MGLL/PLA2G4D/LIPC/FABP1/FABP9/APOA1/FABP6/CPS1	12
BP	GO:0048565	digestive tract development	18/773	134/18670	1.06002e-05	0.000758701	0.000637137	CLDN18/SHH/PRDM1/ALX4/NODAL/SFRP1/CDX2/REG1A/CXCL8/MYOCD/GATA5/BMP4/ASCL1/TGFB2/TP63/SFRP5/CCKBR/CPS1	18
BP	GO:1900047	negative regulation of hemostasis	11/773	54/18670	1.07115e-05	0.000758701	0.000637137	VTN/F2/THBD/FGG/EDN1/FGA/FGB/TSPAN8/APOH/ALOX12/KRT1	11
BP	GO:0034370	triglyceride-rich lipoprotein particle remodeling	6/773	14/18670	1.11532e-05	0.000778021	0.000653361	APOA2/APOB/APOC3/LIPC/GPIHBP1/APOA1	6
BP	GO:0051346	negative regulation of hydrolase activity	40/773	466/18670	1.1408e-05	0.000783914	0.00065831	SERPIND1/APOA2/SPINK1/AHSG/VTN/PPP1R14A/LGALS3/PI16/APOC3/LTF/MMP9/CD109/LMTK3/BIRC3/PLN/ECM1/LCN1/PI3/CST2/FABP1/ITIH2/CST7/CSN2/RIMBP2/ITIH1/SMR3A/DPEP1/SPINK2/SPINK13/SERPINA1/CST5/CST1/C3/CST4/PTX3/BIRC7/APOA1/TGFB2/PPP1R1A/PLXNB3	40
BP	GO:0048545	response to steroid hormone	35/773	385/18670	1.19187e-05	0.000806967	0.000677669	APOA2/FOSB/DUSP1/ZFP36/ADM/NR4A1/FOS/GPR83/EDN1/SCGB1A1/FOSL1/RHOXF1/ABCC2/NODAL/SFRP1/S100B/NR5A2/NR4A3/CTSV/BMP6/BCHE/IL6/BMP4/SCGB2A1/ACTA1/GJB2/SCGB2A2/TGFB2/TP63/ISL1/SSTR5/NR2F1/TRH/NR5A1/CPS1	35
BP	GO:0035116	embryonic hindlimb morphogenesis	8/773	28/18670	1.23773e-05	0.000825868	0.000693542	SHH/TBX3/OSR2/ALX4/FGF4/OSR1/BMP4/TP63	8
BP	GO:0043588	skin development	37/773	419/18670	1.29708e-05	0.000853109	0.000716418	KRT71/SHH/KRT72/ZFP36/KRT27/CTSK/CD109/KRT28/KRT20/PI3/ALX4/KRT39/TCHH/FOXQ1/KRT24/KRT14/CTSV/KRT40/APCDD1/KRT79/ALOX12/LCE3D/LCE3E/LHX2/KRT85/TGFB2/TP63/TCF15/PTCH2/KRT1/KLK5/LRP4/KRT4/KRT15/HOXC13/KRT38/SPRR2E	37
BP	GO:0010951	negative regulation of endopeptidase activity	26/773	250/18670	1.59274e-05	0.00103281	0.000867326	SERPIND1/SPINK1/AHSG/VTN/LTF/MMP9/CD109/BIRC3/LCN1/PI3/CST2/FABP1/ITIH2/CST7/CSN2/ITIH1/SMR3A/DPEP1/SPINK2/SPINK13/SERPINA1/CST5/CST1/C3/CST4/BIRC7	26
BP	GO:0046851	negative regulation of bone remodeling	6/773	15/18670	1.79378e-05	0.00114702	0.000963236	CLDN18/TMEM119/SFRP1/TNFRSF11B/IL6/CARTPT	6
BP	GO:0050819	negative regulation of coagulation	11/773	57/18670	1.8438e-05	0.00115578	0.000970591	VTN/F2/THBD/FGG/EDN1/FGA/FGB/TSPAN8/APOH/ALOX12/KRT1	11
BP	GO:0042475	odontogenesis of dentin-containing tooth	14/773	90/18670	1.88278e-05	0.00115578	0.000970591	ODAM/AMTN/SHH/AMBN/HAND2/ADM/FGF4/TNFRSF11B/BMP4/DLX2/TP63/DLX1/KLK5/LRP4	14
BP	GO:0045778	positive regulation of ossification	14/773	90/18670	1.88278e-05	0.00115578	0.000970591	TAC1/LTF/CEBPD/CCN1/TMEM119/OSR2/BMP6/OSR1/NPPC/IL6/BMP4/TGFB2/TP63/MIR200C	14
BP	GO:0030449	regulation of complement activation	16/773	115/18670	2.07848e-05	0.00125912	0.00105738	VTN/F2/IGKV1D-33/IGKV1D-39/IGLV3-27/C7/C4BPB/CPN2/IGHV3-30/C3/IGKV1D-12/IGHV3-48/IGHV3-7/IGHV2-5/IGLC7/IGLV3-19	16
BP	GO:1903317	regulation of protein maturation	21/773	182/18670	2.1996e-05	0.00131284	0.00110249	VTN/F2/BIRC3/IGKV1D-33/IGKV1D-39/IGLV3-27/CST7/C7/C4BPB/CPN2/IGHV3-30/TFR2/C3/IGKV1D-12/IGHV3-48/BIRC7/IGHV3-7/IGHV2-5/IGLC7/SPON1/IGLV3-19	21
BP	GO:0010038	response to metal ion	33/773	364/18670	2.22419e-05	0.00131284	0.00110249	HMOX1/FOSB/SHH/DUSP1/TF/KCNK3/MMP9/IL1A/FOS/FGG/EDN1/PLN/FGA/ABCC2/KCNMB1/TFF1/FGB/DPEP1/KRT14/BMP6/TFR2/MT1A/TNFRSF11B/MT1B/ACTA1/ASCL1/CPNE4/MT1H/SOD3/TRPV6/SYT4/CPS1/SYT2	33
BP	GO:2000257	regulation of protein activation cascade	16/773	116/18670	2.32005e-05	0.00135209	0.00113545	VTN/F2/IGKV1D-33/IGKV1D-39/IGLV3-27/C7/C4BPB/CPN2/IGHV3-30/C3/IGKV1D-12/IGHV3-48/IGHV3-7/IGHV2-5/IGLC7/IGLV3-19	16
BP	GO:0048608	reproductive structure development	37/773	431/18670	2.41092e-05	0.00138749	0.00116517	RBP4/SHH/ADM/TBX3/MME/CCN1/LIF/PRDM1/FOXL2/FOSL1/VGF/PHLDA2/HSD17B2/IGF2/AFP/PTGIS/LRP2/NODAL/SFRP1/CDX2/MYOCD/CTSV/BMP6/OSR1/BMP4/TCF23/GJB2/LHX9/NKX2-1/COL9A3/PTX3/TGFB2/TP63/RSPO3/WT1/LHX1/NR5A1	37
BP	GO:0061458	reproductive system development	37/773	434/18670	2.80117e-05	0.00157967	0.00132657	RBP4/SHH/ADM/TBX3/MME/CCN1/LIF/PRDM1/FOXL2/FOSL1/VGF/PHLDA2/HSD17B2/IGF2/AFP/PTGIS/LRP2/NODAL/SFRP1/CDX2/MYOCD/CTSV/BMP6/OSR1/BMP4/TCF23/GJB2/LHX9/NKX2-1/COL9A3/PTX3/TGFB2/TP63/RSPO3/WT1/LHX1/NR5A1	37
BP	GO:0009954	proximal/distal pattern formation	8/773	31/18670	2.81349e-05	0.00157967	0.00132657	NODAL/OSR1/SIX3/DLX2/TP63/DLX1/SP8/LRP4	8
BP	GO:0045604	regulation of epidermal cell differentiation	11/773	61/18670	3.59354e-05	0.00199333	0.00167395	GDF3/ZFP36/CTSK/SULT2B1/MAFF/CD109/SFRP4/CTSV/BMP4/TP63/PTCH2	11
BP	GO:0060485	mesenchyme development	27/773	278/18670	3.74073e-05	0.00205028	0.00172177	ACTG2/SHH/HAND2/NKX2-5/TGFBR3/EDN1/NRTN/FGF19/SEMA3G/BAMBI/NODAL/SFRP1/DACT3/GATA5/OSR1/IL6/BMP4/ACTA1/FOXC2/DLL3/NKX2-1/FRZB/MEOX1/TGFB2/TCF15/ISL1/WT1	27
BP	GO:0021871	forebrain regionalization	7/773	24/18670	3.78725e-05	0.00205135	0.00172267	SHH/BMP4/SIX3/NKX2-1/LHX2/LHX1/DMRTA2	7
BP	GO:0016064	immunoglobulin mediated immune response	23/773	218/18670	3.86282e-05	0.00205814	0.00172837	IGHV1-3/IGHV3-49/IGHV3-64/IGKV1D-33/IGKV1D-39/IGLV3-27/IGHV3-21/C7/GCNT3/C4BPB/IGHA2/IGHV5-51/IGHV3-30/C3/IGKV1D-12/IGHV3-48/IGHV3-7/IGHV4-4/IGHV2-5/IGLC7/IL13RA2/IGLV3-19/IGLL5	23
BP	GO:0009913	epidermal cell differentiation	32/773	358/18670	3.88918e-05	0.00205814	0.00172837	KRT71/GDF3/KRT72/ZFP36/KRT27/CTSK/SULT2B1/MAFF/CD109/KRT28/KRT20/PI3/KRT39/TCHH/KRT24/SFRP4/KRT14/CTSV/BMP4/KRT40/KRT79/LCE3D/LCE3E/KRT85/TP63/PTCH2/KRT1/KLK5/KRT4/KRT15/KRT38/SPRR2E	32
BP	GO:0002697	regulation of immune effector process	38/773	458/18670	3.967e-05	0.00207546	0.00174292	APOA2/CD177/VTN/HMOX1/LGALS3/RBP4/F2/ENPP3/PGC/BIRC3/IGKV1D-33/IGKV1D-39/IGLV3-27/CD36/LBP/TRIM15/C7/IL23A/IL20RB/C4BPB/NR4A3/CPN2/IGHV3-30/CXCL6/C3/IGKV1D-12/IGHV3-48/IL6/KLK7/APOA1/IGHV3-7/IGHV2-5/IGLC7/TGFB2/KLK5/IL13RA2/IGLV3-19/MZB1	38
BP	GO:0009952	anterior/posterior pattern specification	23/773	219/18670	4.15129e-05	0.00214748	0.00180339	SHH/GDF3/TBX3/ALX4/BHLHE41/NODAL/SFRP1/CDX2/OSR1/BMP4/FOXC2/SIX3/DLL3/BARX1/MEOX1/MEOX2/HOXA6/MESP2/TCF15/WT1/LHX1/HOXD4/HOXC13	23
BP	GO:0007498	mesoderm development	17/773	135/18670	4.31576e-05	0.00220775	0.00185401	SHH/GDF3/TBX3/TRIM15/NODAL/NR4A3/OSR1/BMP4/FOXC2/DLL3/LHX2/TP63/MESP2/TCF15/LHX1/POU4F1/MIR200C	17
BP	GO:0021892	cerebral cortex GABAergic interneuron differentiation	5/773	11/18670	4.50538e-05	0.00227942	0.0019142	DLX2/NKX2-1/ASCL1/ARX/DLX1	5
BP	GO:1903522	regulation of blood circulation	28/773	297/18670	4.6054e-05	0.0023047	0.00193543	EDN2/MYL3/TAC1/DES/ADM/KCNK3/NKX2-5/FGG/EDN1/PLN/HSPB7/ATP1B2/MYL2/FGA/KCNE4/FGB/ACE2/CHGA/NPPC/TGFB2/ATP2B2/KCNJ4/FXYD2/KCNJ12/CASQ1/S100A1/CACNG6/CACNA1B	28
BP	GO:0008016	regulation of heart contraction	25/773	251/18670	4.75049e-05	0.00234455	0.00196889	EDN2/MYL3/TAC1/DES/ADM/KCNK3/NKX2-5/EDN1/PLN/HSPB7/ATP1B2/MYL2/KCNE4/ACE2/CHGA/NPPC/TGFB2/ATP2B2/KCNJ4/FXYD2/KCNJ12/CASQ1/S100A1/CACNG6/CACNA1B	25
BP	GO:0019724	B cell mediated immunity	23/773	221/18670	4.78688e-05	0.00234455	0.00196889	IGHV1-3/IGHV3-49/IGHV3-64/IGKV1D-33/IGKV1D-39/IGLV3-27/IGHV3-21/C7/GCNT3/C4BPB/IGHA2/IGHV5-51/IGHV3-30/C3/IGKV1D-12/IGHV3-48/IGHV3-7/IGHV4-4/IGHV2-5/IGLC7/IL13RA2/IGLV3-19/IGLL5	23
BP	GO:0045861	negative regulation of proteolysis	32/773	363/18670	5.08455e-05	0.00246413	0.00206931	SERPIND1/SPINK1/AHSG/TM4SF20/VTN/SHH/PI16/F2/LTF/MMP9/CD109/BIRC3/ECM1/LCN1/PI3/CST2/FABP1/ITIH2/CST7/CSN2/ITIH1/C4BPB/SMR3A/DPEP1/SPINK2/SPINK13/SERPINA1/CST5/CST1/C3/CST4/BIRC7	32
BP	GO:0048705	skeletal system morphogenesis	24/773	239/18670	5.87399e-05	0.00279185	0.00234452	LTF/COL6A1/TMEM119/OSR2/ALX4/MMP13/NODAL/SFRP1/MGP/CHAD/FGF4/SFRP4/BMP6/OSR1/NPPC/BMP4/FOXC2/DLX2/HOXA6/TCF15/COL2A1/LHX1/HOXD4/HHIP	24
BP	GO:0070613	regulation of protein processing	20/773	180/18670	5.88204e-05	0.00279185	0.00234452	VTN/F2/BIRC3/IGKV1D-33/IGKV1D-39/IGLV3-27/CST7/C7/C4BPB/CPN2/IGHV3-30/C3/IGKV1D-12/IGHV3-48/BIRC7/IGHV3-7/IGHV2-5/IGLC7/SPON1/IGLV3-19	20
BP	GO:0050727	regulation of inflammatory response	39/773	485/18670	6.24383e-05	0.00291086	0.00244446	AHSG/VTN/TAC1/F2/ENPP3/MMP9/MGLL/IDO1/BIRC3/SCGB1A1/IGKV1D-33/IGKV1D-39/IGLV3-27/MMP3/TNFSF11/CST7/PTGIS/LBP/PTGER3/C7/IL23A/IL20RB/C4BPB/CPN2/IGHV3-30/ACE2/C3/IGKV1D-12/IGHV3-48/IL6/IL1RL1/APOA1/IGHV3-7/IGHV2-5/IGLC7/ISL1/IL17B/KRT1/IGLV3-19	39
BP	GO:0035282	segmentation	14/773	100/18670	6.28242e-05	0.00291086	0.00244446	GDF3/TBX3/SFRP1/CDX2/OSR1/BMP4/FOXC2/DLL3/MEOX1/MEOX2/MESP2/TCF15/WT1/LHX1	14
BP	GO:0061045	negative regulation of wound healing	12/773	76/18670	6.32246e-05	0.00291086	0.00244446	VTN/F2/CD109/THBD/FGG/EDN1/FGA/FGB/TSPAN8/APOH/ALOX12/KRT1	12
BP	GO:0048644	muscle organ morphogenesis	13/773	88/18670	6.47266e-05	0.00292933	0.00245997	MYL3/NKX2-5/TGFBR3/MYLK/LIF/MYL2/LRP2/ANKRD1/FOXC2/TGFB2/TCF15/ISL1/POU4F1	13
BP	GO:0045667	regulation of osteoblast differentiation	16/773	126/18670	6.48983e-05	0.00292933	0.00245997	HAND2/LTF/CEBPD/CCN1/TMEM119/ID3/ID1/GDF10/SFRP1/TWIST2/BMP6/NPPC/IL6/BMP4/TP63/MIR200C	16
BP	GO:0060326	cell chemotaxis	28/773	304/18670	6.93757e-05	0.00306669	0.00257533	EDN2/CCL22/LGALS3/DUSP1/CXCL5/CXCL2/NR4A1/CXCL3/CCL20/EDN1/CCL2/CXCL11/TNFSF11/CXCL12/LBP/CXCL13/IL23A/CCL21/FGF4/CCL17/CXCL8/C10orf99/CXCL6/CHGA/IL6/PF4/TGFB2/PLXNB3	28
BP	GO:0007631	feeding behavior	14/773	101/18670	7.0204e-05	0.00306669	0.00257533	HAND2/FOS/MRAP2/NPW/NR4A3/GALR2/ACE2/CARTPT/TCF15/PRLH/TRH/DMBX1/OPRK1/POU4F1	14
BP	GO:0035270	endocrine system development	16/773	127/18670	7.14562e-05	0.00306669	0.00257533	SHH/GSX1/NKX2-5/NKX6-1/BMP6/IL6/BMP4/SIX3/NKX2-1/ASCL1/NEUROG3/APOA1/TG/ISL1/WT1/NR5A1	16
BP	GO:0098742	cell-cell adhesion via plasma-membrane adhesion molecules	26/773	273/18670	7.18827e-05	0.00306669	0.00257533	CLDN18/CD177/CDH17/SPARCL1/CADM3/CDH16/CLDN5/CLDN2/GATA5/CLDN6/CEACAM6/CLDN16/L1CAM/APOA1/TGFB2/CELSR3/PCDHGB7/CDH15/PLXNB3/CLDN17/SLITRK2/PTPRT/KIRREL3/TENM3/CDH10/FAT2	26
BP	GO:0030282	bone mineralization	15/773	114/18670	7.22063e-05	0.00306669	0.00257533	AHSG/LTF/CCN1/TMEM119/ECM1/OSR2/MMP13/ASGR2/MGP/ENPP1/BMP6/OSR1/PTH1R/BMP4/PHEX	15
BP	GO:0000353	formation of quadruple SL/U4/U5/U6 snRNP	5/773	12/18670	7.46025e-05	0.00306669	0.00257533	RNU4-2/RNU4-1/RNU5B-1/RNU5E-1/RNU5A-1	5
BP	GO:0000365	mRNA trans splicing, via spliceosome	5/773	12/18670	7.46025e-05	0.00306669	0.00257533	RNU4-2/RNU4-1/RNU5B-1/RNU5E-1/RNU5A-1	5
BP	GO:0045291	mRNA trans splicing, SL addition	5/773	12/18670	7.46025e-05	0.00306669	0.00257533	RNU4-2/RNU4-1/RNU5B-1/RNU5E-1/RNU5A-1	5
BP	GO:0048934	peripheral nervous system neuron differentiation	5/773	12/18670	7.46025e-05	0.00306669	0.00257533	HAND2/ISL2/NEFH/ISL1/POU4F1	5
BP	GO:0048935	peripheral nervous system neuron development	5/773	12/18670	7.46025e-05	0.00306669	0.00257533	HAND2/ISL2/NEFH/ISL1/POU4F1	5
BP	GO:0003229	ventricular cardiac muscle tissue development	10/773	55/18670	7.52988e-05	0.00306793	0.00257636	MYL3/TBX3/NKX2-5/TGFBR3/MYL2/LRP2/FOXC2/TGFB2/ISL1/POU4F1	10
BP	GO:0009914	hormone transport	29/773	322/18670	7.73923e-05	0.00310073	0.00260391	RBP4/TAC1/ADM/TBX3/LIF/FGG/EDN1/FOXL2/VGF/FGA/ABCC2/TNFSF11/TTR/SFRP1/DPP4/FGB/NKX6-1/BMP6/TFR2/CHGA/IL6/CRYM/VSNL1/CARTPT/ISL1/SSTR5/TRH/OPRK1/SLCO4A1	29
BP	GO:0003015	heart process	27/773	290/18670	7.74509e-05	0.00310073	0.00260391	EDN2/MYL3/TAC1/DES/ADM/KCNK3/NKX2-5/EDN1/PLN/HSPB7/ATP1B2/MYL2/KCNE4/ACE2/CHGA/NPPC/RAMP3/TGFB2/ATP2B2/KCNJ4/FXYD2/KCNJ12/CASQ1/SCN1A/S100A1/CACNG6/CACNA1B	27
BP	GO:1903035	negative regulation of response to wounding	13/773	90/18670	8.2114e-05	0.00325908	0.00273689	VTN/F2/CD109/THBD/FGG/EDN1/FGA/FGB/TSPAN8/APOH/ALOX12/KLK8/KRT1	13
BP	GO:0007411	axon guidance	26/773	276/18670	8.6134e-05	0.00338941	0.00284634	SHH/LAMA2/NRTN/SEMA3G/CXCL12/EPHA8/NR4A3/RELN/SLIT1/LHX9/GFRA4/ISL2/DPYSL5/NKX2-1/LHX2/L1CAM/DOK5/ARX/ISL1/CELSR3/LHX1/PLXNB3/EFNA2/GAP43/VAX1/EPHA7	26
BP	GO:0030858	positive regulation of epithelial cell differentiation	11/773	67/18670	8.8137e-05	0.00343884	0.00288784	SULT2B1/LIF/ATOH8/CLDN5/NKX6-1/SFRP4/BMP6/BMP4/PTCH2/LHX1/MIR200C	11
BP	GO:0008037	cell recognition	22/773	215/18670	8.92797e-05	0.00344679	0.00289452	IGHV1-3/LGALS3/IGHV3-49/IGHV3-64/COLEC12/CD36/IGHV3-21/CCL21/CD5/IGHA2/IGHV5-51/IGHV3-30/IGHV3-48/CRTAC1/IGHV3-7/IGHV4-4/IGHV2-5/IGLC7/CELSR3/TEX101/GAP43/IGLL5	22
BP	GO:0035137	hindlimb morphogenesis	8/773	36/18670	8.98381e-05	0.00344679	0.00289452	SHH/TBX3/OSR2/ALX4/FGF4/OSR1/BMP4/TP63	8
BP	GO:0097485	neuron projection guidance	26/773	277/18670	9.14182e-05	0.00347843	0.00292109	SHH/LAMA2/NRTN/SEMA3G/CXCL12/EPHA8/NR4A3/RELN/SLIT1/LHX9/GFRA4/ISL2/DPYSL5/NKX2-1/LHX2/L1CAM/DOK5/ARX/ISL1/CELSR3/LHX1/PLXNB3/EFNA2/GAP43/VAX1/EPHA7	26
BP	GO:0030193	regulation of blood coagulation	12/773	79/18670	9.31784e-05	0.00351634	0.00295293	VTN/F2/THBD/FGG/EDN1/FGA/CD36/FGB/TSPAN8/APOH/ALOX12/KRT1	12
BP	GO:1900046	regulation of hemostasis	12/773	80/18670	0.000105557	0.00392074	0.00329253	VTN/F2/THBD/FGG/EDN1/FGA/CD36/FGB/TSPAN8/APOH/ALOX12/KRT1	12
BP	GO:0048568	embryonic organ development	35/773	428/18670	0.000105598	0.00392074	0.00329253	RBP4/SHH/GDF3/HAND2/ADM/TBX3/NKX2-5/CCN1/LIF/ID3/EDN1/PRDM1/FOXL2/OSR2/PHLDA2/ALX4/IGF2/NODAL/CDX2/NR4A3/CXCL8/OSR1/BMP4/FOXC2/SIX3/DLX2/FRZB/TGFB2/HOXA6/RSPO3/COL2A1/ATP6V1B1/LHX1/HOXD4/USH1G	35
BP	GO:0006911	phagocytosis, engulfment	15/773	118/18670	0.000107542	0.00393913	0.00330798	IGHV1-3/IGHV3-49/IGHV3-64/CD36/IGHV3-21/IGHA2/IGHV5-51/IGHV3-30/C3/IGHV3-48/IGHV3-7/IGHV4-4/IGHV2-5/IGLC7/IGLL5	15
BP	GO:0006641	triglyceride metabolic process	14/773	105/18670	0.000107804	0.00393913	0.00330798	APOA2/APOB/APOC3/FABP3/MGLL/LIPC/FABP1/FABP9/C3/APOH/APOA1/FABP6/THRSP/CPS1	14
BP	GO:0060047	heart contraction	26/773	280/18670	0.000109056	0.00395349	0.00332004	EDN2/MYL3/TAC1/DES/ADM/KCNK3/NKX2-5/EDN1/PLN/HSPB7/ATP1B2/MYL2/KCNE4/ACE2/CHGA/NPPC/TGFB2/ATP2B2/KCNJ4/FXYD2/KCNJ12/CASQ1/SCN1A/S100A1/CACNG6/CACNA1B	26
BP	GO:0042730	fibrinolysis	7/773	28/18670	0.000112109	0.00403243	0.00338633	F2/THBD/FGG/FGA/FGB/APOH/KRT1	7
BP	GO:0034104	negative regulation of tissue remodeling	6/773	20/18670	0.000116286	0.00408434	0.00342992	CLDN18/TMEM119/SFRP1/TNFRSF11B/IL6/CARTPT	6
BP	GO:1900424	regulation of defense response to bacterium	6/773	20/18670	0.000116286	0.00408434	0.00342992	PGC/CXCL6/SIGLEC16/KLK7/SIGLEC11/KLK5	6
BP	GO:0021978	telencephalon regionalization	5/773	13/18670	0.000117101	0.00408434	0.00342992	SHH/BMP4/SIX3/LHX2/DMRTA2	5
BP	GO:0045779	negative regulation of bone resorption	5/773	13/18670	0.000117101	0.00408434	0.00342992	CLDN18/TMEM119/TNFRSF11B/IL6/CARTPT	5
BP	GO:0071222	cellular response to lipopolysaccharide	21/773	205/18670	0.000126053	0.00436351	0.00366436	CXCL5/ZFP36/LTF/CSF3/LCN2/CXCL2/CXCL3/MRC1/CCL2/CXCL11/ABCC2/CD36/LBP/CXCL13/ANKRD1/CXCL8/BMP6/CXCL6/IL6/PF4/OPRK1	21
BP	GO:0055010	ventricular cardiac muscle tissue morphogenesis	9/773	48/18670	0.000133986	0.00460352	0.00386591	MYL3/NKX2-5/TGFBR3/MYL2/LRP2/FOXC2/TGFB2/ISL1/POU4F1	9
BP	GO:0044706	multi-multicellular organism process	22/773	222/18670	0.000142755	0.00486848	0.00408842	FOSB/TAC1/ADM/MMP9/MAFF/THBD/FOS/ENDOU/LIF/CLIC5/IDO1/EDN1/PRDM1/SCGB1A1/FOSL1/ABCC2/PTGIS/NODAL/TAC3/CTSV/TCF23/GJB2	22
BP	GO:0031214	biomineral tissue development	18/773	163/18670	0.000146695	0.00496606	0.00417036	AHSG/ODAM/AMTN/AMBN/LTF/CCN1/TMEM119/ECM1/OSR2/MMP13/ASGR2/MGP/ENPP1/BMP6/OSR1/PTH1R/BMP4/PHEX	18
BP	GO:0030277	maintenance of gastrointestinal epithelium	6/773	21/18670	0.000157125	0.00524207	0.00440215	TFF2/RBP4/VSIG1/TFF1/MUC4/MUC6	6
BP	GO:0042403	thyroid hormone metabolic process	6/773	21/18670	0.000157125	0.00524207	0.00440215	SLC5A5/DIO2/CRYM/DUOX1/CGA/TG	6
BP	GO:0051216	cartilage development	21/773	209/18670	0.000165423	0.00547919	0.00460128	HAND2/CHRDL2/CTSK/COL6A1/CCN1/EDN1/ECM1/OSR2/MMP13/MGP/SNORC/FGF4/BMP6/OSR1/NPPC/CYTL1/PTH1R/BMP4/DLX2/FRZB/COL2A1	21
BP	GO:0050818	regulation of coagulation	12/773	84/18670	0.000170225	0.00559798	0.00470104	VTN/F2/THBD/FGG/EDN1/FGA/CD36/FGB/TSPAN8/APOH/ALOX12/KRT1	12
BP	GO:0097154	GABAergic neuron differentiation	5/773	14/18670	0.000175961	0.00574556	0.00482497	DLX2/NKX2-1/ASCL1/ARX/DLX1	5
BP	GO:0045104	intermediate filament cytoskeleton organization	9/773	50/18670	0.0001859	0.00602734	0.0050616	KRT71/SHH/DES/KRT20/TCHH/KRT14/NEFM/PRPH/NEFH	9
BP	GO:0045682	regulation of epidermis development	12/773	85/18670	0.00019087	0.0061452	0.00516058	GDF3/ZFP36/CTSK/SULT2B1/MAFF/CD109/SFRP4/CTSV/BMP4/TGFB2/TP63/PTCH2	12
BP	GO:0071219	cellular response to molecule of bacterial origin	21/773	212/18670	0.000201705	0.00644896	0.00541566	CXCL5/ZFP36/LTF/CSF3/LCN2/CXCL2/CXCL3/MRC1/CCL2/CXCL11/ABCC2/CD36/LBP/CXCL13/ANKRD1/CXCL8/BMP6/CXCL6/IL6/PF4/OPRK1	21
BP	GO:0043270	positive regulation of ion transport	25/773	275/18670	0.000204308	0.00648712	0.00544771	LGALS3/F2/NKX2-5/FABP3/MYLK/EDN1/ATP1B2/CCL2/CXCL11/KCNMB1/TNFSF11/CXCL12/FHL1/CNTN1/JPH2/RELN/GALR2/ACE2/RAMP3/APOA1/TRH/OPRK1/CASQ1/SYT4/S100A1	25
BP	GO:0045453	bone resorption	10/773	62/18670	0.00021321	0.00667733	0.00560744	CLDN18/CTSK/TMEM119/PDK4/TNFSF11/GPR55/TNFRSF11B/IL6/PTH1R/CARTPT	10
BP	GO:0001942	hair follicle development	12/773	86/18670	0.000213612	0.00667733	0.00560744	KRT71/SHH/KRT27/CD109/ALX4/FOXQ1/APCDD1/LHX2/TGFB2/TP63/LRP4/HOXC13	12
BP	GO:0042303	molting cycle	14/773	112/18670	0.000216253	0.00667733	0.00560744	KRT71/SHH/KRT27/CD109/ALX4/FOXQ1/KRT14/APCDD1/LHX2/TGFB2/TP63/PTCH2/LRP4/HOXC13	14
BP	GO:0042633	hair cycle	14/773	112/18670	0.000216253	0.00667733	0.00560744	KRT71/SHH/KRT27/CD109/ALX4/FOXQ1/KRT14/APCDD1/LHX2/TGFB2/TP63/PTCH2/LRP4/HOXC13	14
BP	GO:0045103	intermediate filament-based process	9/773	51/18670	0.00021755	0.00667733	0.00560744	KRT71/SHH/DES/KRT20/TCHH/KRT14/NEFM/PRPH/NEFH	9
BP	GO:0001708	cell fate specification	13/773	99/18670	0.000219704	0.00669878	0.00562546	SHH/TBX3/TBX10/MYL2/NODAL/NKX6-1/EVX1/ISL2/ASCL1/ISL1/PTCH2/DMRTA2/POU4F1	13
BP	GO:0015698	inorganic anion transport	18/773	169/18670	0.000231326	0.00696096	0.00584562	ANO2/CLIC5/SLC5A5/SLC4A4/SLC17A7/APOL1/SLC26A4/ENPP1/ADAMTS8/SFRP4/SLC26A9/GABRA3/AQP6/SLC12A3/ROS1/TG/CLDN17/CLCNKA	18
BP	GO:0060538	skeletal muscle organ development	18/773	169/18670	0.000231326	0.00696096	0.00584562	SHH/ATF3/MAFF/FOS/FOXL2/S100B/ANKRD1/CHRNA1/MYOCD/ACTA1/MEOX2/DNER/WT1/ELN/DMRTA2/CASQ1/VAX1/ANKRD2	18
BP	GO:0010721	negative regulation of cell development	29/773	344/18670	0.000242458	0.00724856	0.00608715	CLDN18/SHH/PI16/F2/LTF/ID3/ID1/SEMA3G/NODAL/NKX6-1/NPPC/IL6/SIX3/DLL3/ISL2/DLX2/FRZB/LHX2/ASCL1/ISL1/DLX1/NR2F1/KLK8/GPR173/LRP4/SYT4/VAX1/EPHA7/POSTN	29
BP	GO:0099024	plasma membrane invagination	15/773	127/18670	0.000245943	0.0073053	0.00613479	IGHV1-3/IGHV3-49/IGHV3-64/CD36/IGHV3-21/IGHA2/IGHV5-51/IGHV3-30/C3/IGHV3-48/IGHV3-7/IGHV4-4/IGHV2-5/IGLC7/IGLL5	15
BP	GO:0022404	molting cycle process	12/773	88/18670	0.000266078	0.00775332	0.00651103	KRT71/SHH/KRT27/CD109/ALX4/FOXQ1/APCDD1/LHX2/TGFB2/TP63/LRP4/HOXC13	12
BP	GO:0022405	hair cycle process	12/773	88/18670	0.000266078	0.00775332	0.00651103	KRT71/SHH/KRT27/CD109/ALX4/FOXQ1/APCDD1/LHX2/TGFB2/TP63/LRP4/HOXC13	12
BP	GO:0098773	skin epidermis development	12/773	88/18670	0.000266078	0.00775332	0.00651103	KRT71/SHH/KRT27/CD109/ALX4/FOXQ1/APCDD1/LHX2/TGFB2/TP63/LRP4/HOXC13	12
BP	GO:0016338	calcium-independent cell-cell adhesion via plasma membrane cell-adhesion molecules	6/773	23/18670	0.000272302	0.00788477	0.00662142	CLDN18/CLDN5/CLDN2/CLDN6/CLDN16/CLDN17	6
BP	GO:0045745	positive regulation of G protein-coupled receptor signaling pathway	7/773	32/18670	0.000275861	0.00793791	0.00666605	F2/MRAP2/ACPP/CHGA/C3/KLK6/KLK5	7
BP	GO:0045669	positive regulation of osteoblast differentiation	10/773	64/18670	0.000278822	0.00796406	0.006688	LTF/CEBPD/CCN1/TMEM119/BMP6/NPPC/IL6/BMP4/TP63/MIR200C	10
BP	GO:0030500	regulation of bone mineralization	11/773	76/18670	0.00028023	0.00796406	0.006688	AHSG/LTF/CCN1/TMEM119/ECM1/OSR2/MGP/ENPP1/BMP6/OSR1/BMP4	11
BP	GO:0048738	cardiac muscle tissue development	22/773	233/18670	0.000284537	0.00802468	0.00673891	MYL3/RBP4/MYH11/PI16/TBX3/NKX2-5/TGFBR3/EDN1/PLN/MYL2/FGF3/LRP2/ANKRD1/JPH2/MYOCD/GATA5/BMP4/FOXC2/TGFB2/ISL1/WT1/POU4F1	22
BP	GO:0046660	female sex differentiation	14/773	115/18670	0.000285849	0.00802468	0.00673891	RBP4/TBX3/FOXL2/VGF/AFP/LRP2/SFRP1/LHX9/COL9A3/PTX3/TP63/WT1/LHX1/NR5A1	14
BP	GO:0060021	roof of mouth development	12/773	89/18670	0.000296173	0.00821433	0.00689818	SHH/HAND2/TBX3/TGFBR3/OSR2/CLDN5/ALX4/OSR1/MEOX2/TGFB2/COL2A1/VAX1	12
BP	GO:0061053	somite development	12/773	89/18670	0.000296173	0.00821433	0.00689818	SHH/GDF3/SFRP1/CDX2/FOXC2/DLL3/FRZB/MEOX1/MEOX2/MESP2/TCF15/LHX1	12
BP	GO:0002548	monocyte chemotaxis	10/773	65/18670	0.000317484	0.0087098	0.00731426	CCL22/LGALS3/DUSP1/CCL20/CCL2/TNFSF11/CXCL12/CCL21/CCL17/IL6	10
BP	GO:0003231	cardiac ventricle development	15/773	130/18670	0.000317821	0.0087098	0.00731426	MYL3/HAND2/TBX3/NKX2-5/CCN1/TGFBR3/PRDM1/MYL2/LRP2/MYOCD/BMP4/FOXC2/TGFB2/ISL1/POU4F1	15
BP	GO:0046849	bone remodeling	12/773	90/18670	0.000329105	0.00896567	0.00752913	CLDN18/CTSK/TMEM119/PDK4/TNFSF11/GPR55/SFRP1/TNFRSF11B/IL6/PTH1R/CARTPT/EFNA2	12
BP	GO:0060249	anatomical structure homeostasis	34/773	437/18670	0.000334366	0.00905542	0.0076045	CLDN18/TFF2/RBP4/TF/CTSK/LTF/VSIG1/TMEM119/PDK4/LCN1/TNFSF11/CALB2/SLC17A7/GPR55/TFF1/IL20RB/CHRNA1/NELL2/IGHA2/JCHAIN/CYTL1/TNFRSF11B/IL6/PTH1R/CST4/CARTPT/COL2A1/PIP/ATP2B2/PRLH/MUC4/KRT1/MUC6/USH1G	34
BP	GO:0046887	positive regulation of hormone secretion	15/773	131/18670	0.000345487	0.00930188	0.00781147	RBP4/TAC1/FGG/EDN1/FOXL2/FGA/TNFSF11/FGB/NKX6-1/BMP6/TFR2/VSNL1/CARTPT/ISL1/TRH	15
BP	GO:0007519	skeletal muscle tissue development	17/773	160/18670	0.000351547	0.00941	0.00790227	SHH/ATF3/MAFF/FOS/FOXL2/S100B/ANKRD1/CHRNA1/MYOCD/ACTA1/MEOX2/DNER/ELN/DMRTA2/CASQ1/VAX1/ANKRD2	17
BP	GO:0003151	outflow tract morphogenesis	11/773	79/18670	0.000395197	0.0105173	0.00883212	HAND2/TBX3/NKX2-5/TGFBR3/CLDN5/LRP2/BMP4/FOXC2/TGFB2/ISL1/ELN	11
BP	GO:0007565	female pregnancy	19/773	192/18670	0.000403326	0.0106719	0.008962	FOSB/ADM/MMP9/THBD/FOS/ENDOU/LIF/CLIC5/IDO1/PRDM1/SCGB1A1/FOSL1/ABCC2/PTGIS/NODAL/TAC3/CTSV/TCF23/GJB2	19
BP	GO:0048665	neuron fate specification	7/773	34/18670	0.000410269	0.0107936	0.00906418	NKX6-1/EVX1/ISL2/ASCL1/ISL1/DMRTA2/POU4F1	7
BP	GO:0030216	keratinocyte differentiation	26/773	305/18670	0.000420802	0.0110078	0.00924405	KRT71/KRT72/ZFP36/KRT27/CTSK/CD109/KRT28/KRT20/PI3/KRT39/TCHH/KRT24/KRT14/CTSV/KRT40/KRT79/LCE3D/LCE3E/KRT85/TP63/KRT1/KLK5/KRT4/KRT15/KRT38/SPRR2E	26
BP	GO:0031424	keratinization	21/773	224/18670	0.000426375	0.0110584	0.00928655	KRT71/KRT72/KRT27/KRT28/KRT20/PI3/KRT39/TCHH/KRT24/KRT14/KRT40/KRT79/LCE3D/LCE3E/KRT85/KRT1/KLK5/KRT4/KRT15/KRT38/SPRR2E	21
BP	GO:0061041	regulation of wound healing	16/773	148/18670	0.00042754	0.0110584	0.00928655	VTN/F2/CD109/THBD/MYLK/FGG/EDN1/FGA/CD36/FGB/TSPAN8/APOH/DUOX1/FOXC2/ALOX12/KRT1	16
BP	GO:0022617	extracellular matrix disassembly	11/773	80/18670	0.000441371	0.0112594	0.00945531	CTSK/MMP9/MMP3/MMP13/DPP4/KLK2/CTSV/SCUBE3/IL6/KLK7/KLK5	11
BP	GO:0031069	hair follicle morphogenesis	6/773	25/18670	0.000445092	0.0112594	0.00945531	KRT71/SHH/KRT27/FOXQ1/TGFB2/TP63	6
BP	GO:0045662	negative regulation of myoblast differentiation	6/773	25/18670	0.000445092	0.0112594	0.00945531	GDF3/TBX3/ID3/CCL17/BMP4/ANKRD2	6
BP	GO:0060561	apoptotic process involved in morphogenesis	6/773	25/18670	0.000445092	0.0112594	0.00945531	HAND2/NKX2-5/CCN1/FGF4/FOXC2/TGFB2	6
BP	GO:0048771	tissue remodeling	18/773	179/18670	0.000467888	0.0117714	0.00988527	CLDN18/HAND2/CTSK/IL1A/TMEM119/LIF/PDK4/TNFSF11/GPR55/SFRP1/IL23A/TNFRSF11B/IL6/PTH1R/FOXC2/CARTPT/RSPO3/EFNA2	18
BP	GO:0010324	membrane invagination	15/773	135/18670	0.000477837	0.011836	0.00993953	IGHV1-3/IGHV3-49/IGHV3-64/CD36/IGHV3-21/IGHA2/IGHV5-51/IGHV3-30/C3/IGHV3-48/IGHV3-7/IGHV4-4/IGHV2-5/IGLC7/IGLL5	15
BP	GO:0030540	female genitalia development	5/773	17/18670	0.000490352	0.011836	0.00993953	RBP4/TBX3/LRP2/TP63/LHX1	5
BP	GO:0090185	negative regulation of kidney development	5/773	17/18670	0.000490352	0.011836	0.00993953	SHH/MMP9/OSR1/BMP4/WT1	5
BP	GO:0070167	regulation of biomineral tissue development	12/773	94/18670	0.000493599	0.011836	0.00993953	AHSG/AMTN/LTF/CCN1/TMEM119/ECM1/OSR2/MGP/ENPP1/BMP6/OSR1/BMP4	12
BP	GO:0001893	maternal placenta development	7/773	35/18670	0.000494716	0.011836	0.00993953	LIF/PRDM1/PTGIS/NODAL/CTSV/TCF23/GJB2	7
BP	GO:0071774	response to fibroblast growth factor	16/773	150/18670	0.0004967	0.011836	0.00993953	ZFP36/NR4A1/SCGB1A1/SHISA2/FGF19/CCL2/FGF3/SFRP1/CXCL13/FGF4/CXCL8/FGFBP1/LHX1/HHIP/POSTN/CPS1	16
BP	GO:0021877	forebrain neuron fate commitment	4/773	10/18670	0.000501306	0.011836	0.00993953	DLX2/NKX2-1/ASCL1/DLX1	4
BP	GO:0034378	chylomicron assembly	4/773	10/18670	0.000501306	0.011836	0.00993953	APOA2/APOB/APOC3/APOA1	4
BP	GO:0035376	sterol import	4/773	10/18670	0.000501306	0.011836	0.00993953	APOA2/APOC3/CD36/APOA1	4
BP	GO:0070508	cholesterol import	4/773	10/18670	0.000501306	0.011836	0.00993953	APOA2/APOC3/CD36/APOA1	4
BP	GO:0071281	cellular response to iron ion	4/773	10/18670	0.000501306	0.011836	0.00993953	HMOX1/TF/BMP6/TFR2	4
BP	GO:1900426	positive regulation of defense response to bacterium	4/773	10/18670	0.000501306	0.011836	0.00993953	PGC/SIGLEC16/KLK7/KLK5	4
BP	GO:0006936	muscle contraction	29/773	360/18670	0.000512798	0.0120455	0.0101155	EDN2/MYL3/ACTG2/CNN1/MYH11/DES/NKX2-5/SORBS1/MYLK/PPP1R12B/EDN1/PLN/LMOD1/SSPN/MYL2/KCNE4/PTGER3/CHRNA1/HSPB6/MYOCD/GALR2/ACE2/CHGA/ACTA1/MYL10/KCNJ12/CASQ1/SCN1A/ANKRD2	29
BP	GO:0001101	response to acid chemical	28/773	343/18670	0.000516046	0.0120603	0.0101279	CYP26A1/APOB/RBP4/DUSP1/COL6A1/FABP3/TGFBR3/ID3/PDK4/EDN1/SCGB1A1/BRINP3/ABCC2/HSD17B2/CD36/KCNMB1/SFRP1/CCL21/REG1A/BMP6/BCHE/OSR1/GJB2/ASCL1/STRA8/GLDC/CPS1/LTK	28
BP	GO:0055008	cardiac muscle tissue morphogenesis	10/773	69/18670	0.000519752	0.0120855	0.0101491	MYL3/NKX2-5/TGFBR3/MYL2/LRP2/ANKRD1/FOXC2/TGFB2/ISL1/POU4F1	10
BP	GO:0030279	negative regulation of ossification	11/773	82/18670	0.000547348	0.0125999	0.0105811	AHSG/HAND2/ID3/ECM1/ID1/GDF10/SFRP1/ENPP1/TWIST2/GFRA4/LRP4	11
BP	GO:0060415	muscle tissue morphogenesis	11/773	82/18670	0.000547348	0.0125999	0.0105811	MYL3/NKX2-5/TGFBR3/MYLK/MYL2/LRP2/ANKRD1/FOXC2/TGFB2/ISL1/POU4F1	11
BP	GO:0000244	spliceosomal tri-snRNP complex assembly	6/773	26/18670	0.000558534	0.0127302	0.0106904	RNU6ATAC/RNU4-2/RNU4-1/RNU5B-1/RNU5E-1/RNU5A-1	6
BP	GO:0042481	regulation of odontogenesis	6/773	26/18670	0.000558534	0.0127302	0.0106904	AMTN/SHH/SP6/EDN1/TNFRSF11B/BMP4	6
BP	GO:0001890	placenta development	16/773	152/18670	0.000575244	0.0130464	0.010956	ADM/MME/CCN1/LIF/PRDM1/FOSL1/PHLDA2/HSD17B2/IGF2/PTGIS/NODAL/CDX2/CTSV/TCF23/GJB2/RSPO3	16
BP	GO:0001756	somitogenesis	10/773	70/18670	0.000584278	0.013122	0.0110195	GDF3/SFRP1/CDX2/FOXC2/DLL3/MEOX1/MEOX2/MESP2/TCF15/LHX1	10
BP	GO:0060395	SMAD protein signal transduction	10/773	70/18670	0.000584278	0.013122	0.0110195	GDF3/LEFTY2/FOS/ATOH8/AFP/GDF10/NODAL/BMP6/BMP4/TGFB2	10
BP	GO:0052547	regulation of peptidase activity	34/773	452/18670	0.000612172	0.0136818	0.0114896	SERPIND1/SPINK1/AHSG/VTN/PI16/LTF/MMP9/CCN1/CD109/BIRC3/FOXL2/ECM1/LCN1/PI3/CST2/FABP1/ITIH2/CST7/NODAL/CSN2/ITIH1/SMR3A/DPEP1/SPINK2/SPINK13/SERPINA1/CST5/CST1/C3/CST4/ALOX12/BIRC7/TP63/EPHA7	34
BP	GO:0048806	genitalia development	8/773	47/18670	0.000624688	0.0138272	0.0116117	RBP4/SHH/TBX3/LRP2/BMP6/TP63/WT1/LHX1	8
BP	GO:0070169	positive regulation of biomineral tissue development	8/773	47/18670	0.000624688	0.0138272	0.0116117	AMTN/LTF/CCN1/TMEM119/OSR2/BMP6/OSR1/BMP4	8
BP	GO:0010832	negative regulation of myotube differentiation	5/773	18/18670	0.000655951	0.0144498	0.0121345	NKX2-5/TMEM119/BHLHE41/MYOCD/ANKRD2	5
BP	GO:0007178	transmembrane receptor protein serine/threonine kinase signaling pathway	28/773	349/18670	0.000677128	0.0148452	0.0124666	SHH/GDF3/LEFTY2/NKX2-5/CCN1/CD109/TGFBR3/FOS/ATOH8/ID1/CLDN5/CHRDL1/ZCCHC12/AFP/BAMBI/GDF10/LRP2/NODAL/SFRP1/SFRP4/MYOCD/BMP6/BMP4/IGSF1/NKX2-1/TGFB2/DLX1/SFRP5	28
BP	GO:0002026	regulation of the force of heart contraction	6/773	27/18670	0.000693208	0.0151257	0.0127022	EDN2/MYL3/ADM/PLN/MYL2/CHGA	6
BP	GO:0045926	negative regulation of growth	22/773	249/18670	0.000706363	0.0152451	0.0128024	RBP4/PI16/MYL2/SEMA3G/FHL1/SOCS2/SFRP1/PLAC8/ENPP1/RERG/DACT3/SCGB3A1/MT1A/MT1B/BMP4/FRZB/CDKN2C/TGFB2/WT1/MT1H/CDKN2A/EPHA7	22
BP	GO:0071772	response to BMP	17/773	170/18670	0.000708613	0.0152451	0.0128024	GDF3/NKX2-5/CCN1/TGFBR3/ID1/CHRDL1/ZCCHC12/LRP2/NODAL/SFRP1/SFRP4/BMP6/GATA5/BMP4/COL2A1/DLX1/SFRP5	17
BP	GO:0071773	cellular response to BMP stimulus	17/773	170/18670	0.000708613	0.0152451	0.0128024	GDF3/NKX2-5/CCN1/TGFBR3/ID1/CHRDL1/ZCCHC12/LRP2/NODAL/SFRP1/SFRP4/BMP6/GATA5/BMP4/COL2A1/DLX1/SFRP5	17
BP	GO:0021517	ventral spinal cord development	8/773	48/18670	0.000722828	0.0154069	0.0129383	SHH/NKX6-1/EVX1/RELN/ISL2/ASCL1/ISL1/LHX1	8
BP	GO:0046850	regulation of bone remodeling	8/773	48/18670	0.000722828	0.0154069	0.0129383	CLDN18/TMEM119/PDK4/TNFSF11/SFRP1/TNFRSF11B/IL6/CARTPT	8
BP	GO:0048706	embryonic skeletal system development	14/773	126/18670	0.000728848	0.0154637	0.012986	RBP4/SHH/OSR2/ALX4/NODAL/OSR1/BMP4/FOXC2/DLX2/HOXA6/COL2A1/DLX1/LHX1/HOXD4	14
BP	GO:0019932	second-messenger-mediated signaling	33/773	439/18670	0.000740181	0.0156321	0.0131274	SPINK1/EDN2/CALCB/ADM/RCAN1/CCL20/EDN1/PLN/MRAP2/CXCL11/RCAN2/CD36/TNFSF11/JPH4/PTGER3/GUCY1A2/ADGRG7/NR5A2/CALML3/JPH2/RASD1/CXCL8/GALR2/CHGA/NPPC/PTH1R/PF4/RAMP3/GUCA2B/PTGER1/CASQ1/APLP1/NR5A1	33
BP	GO:0006909	phagocytosis	29/773	369/18670	0.000760408	0.015947	0.0133919	APOA2/AHSG/IGHV1-3/IGHV3-49/IGHV3-64/SRPX/IGKV1D-33/IGKV1D-39/IGLV3-27/COLEC12/CCL2/CD36/LBP/IGHV3-21/C4BPB/IGHA2/IGHV5-51/IGHV3-30/C3/IGKV1D-12/IGHV3-48/PTX3/APOA1/IGHV3-7/IGHV4-4/IGHV2-5/IGLC7/IGLV3-19/IGLL5	29
BP	GO:0060272	embryonic skeletal joint morphogenesis	4/773	11/18670	0.000762022	0.015947	0.0133919	OSR2/OSR1/BMP4/COL2A1	4
BP	GO:0003208	cardiac ventricle morphogenesis	10/773	73/18670	0.000818733	0.0169795	0.0142589	MYL3/HAND2/NKX2-5/TGFBR3/MYL2/LRP2/FOXC2/TGFB2/ISL1/POU4F1	10
BP	GO:1903524	positive regulation of blood circulation	10/773	73/18670	0.000818733	0.0169795	0.0142589	EDN2/ADM/NKX2-5/FGG/EDN1/FGA/FGB/ACE2/CHGA/TGFB2	10
BP	GO:0070542	response to fatty acid	11/773	86/18670	0.000823558	0.017003	0.0142786	APOB/FABP3/TGFBR3/ID3/PDK4/EDN1/CD36/SFRP1/CCL21/GLDC/CPS1	11
BP	GO:0030857	negative regulation of epithelial cell differentiation	8/773	49/18670	0.000833004	0.0170573	0.0143243	GDF3/MMP9/TBX3/ID1/NODAL/OSR1/FRZB/TP63	8
BP	GO:1902742	apoptotic process involved in development	7/773	38/18670	0.000833601	0.0170573	0.0143243	HAND2/NKX2-5/CCN1/FGF4/FOXC2/SIX3/TGFB2	7
BP	GO:0071216	cellular response to biotic stimulus	21/773	236/18670	0.0008441	0.017123	0.0143795	CXCL5/ZFP36/LTF/CSF3/LCN2/CXCL2/CXCL3/MRC1/CCL2/CXCL11/ABCC2/CD36/LBP/CXCL13/ANKRD1/CXCL8/BMP6/CXCL6/IL6/PF4/OPRK1	21
BP	GO:0034368	protein-lipid complex remodeling	6/773	28/18670	0.000851689	0.017123	0.0143795	APOA2/APOB/APOC3/LIPC/GPIHBP1/APOA1	6
BP	GO:0034369	plasma lipoprotein particle remodeling	6/773	28/18670	0.000851689	0.017123	0.0143795	APOA2/APOB/APOC3/LIPC/GPIHBP1/APOA1	6
BP	GO:0034698	response to gonadotropin	6/773	28/18670	0.000851689	0.017123	0.0143795	TGFBR3/SLC5A5/EPHA8/CTSV/GJB2/WT1	6
BP	GO:0044241	lipid digestion	5/773	19/18670	0.000860097	0.0171562	0.0144073	APOA2/CD36/ARX/APOA1/CEL	5
BP	GO:0052548	regulation of endopeptidase activity	32/773	425/18670	0.000860789	0.0171562	0.0144073	SERPIND1/SPINK1/AHSG/VTN/LTF/MMP9/CCN1/CD109/BIRC3/FOXL2/LCN1/PI3/CST2/FABP1/ITIH2/CST7/NODAL/CSN2/ITIH1/SMR3A/DPEP1/SPINK2/SPINK13/SERPINA1/CST5/CST1/C3/CST4/ALOX12/BIRC7/TP63/EPHA7	32
BP	GO:0044344	cellular response to fibroblast growth factor stimulus	15/773	143/18670	0.000875754	0.0173792	0.0145946	ZFP36/NR4A1/SHISA2/FGF19/CCL2/FGF3/SFRP1/CXCL13/FGF4/CXCL8/FGFBP1/LHX1/HHIP/POSTN/CPS1	15
BP	GO:0003206	cardiac chamber morphogenesis	14/773	129/18670	0.000920838	0.0179641	0.0150858	MYL3/RBP4/HAND2/TBX3/NKX2-5/CCN1/TGFBR3/MYL2/LRP2/BMP4/FOXC2/TGFB2/ISL1/POU4F1	14
BP	GO:0006639	acylglycerol metabolic process	14/773	129/18670	0.000920838	0.0179641	0.0150858	APOA2/APOB/APOC3/FABP3/MGLL/LIPC/FABP1/FABP9/C3/APOH/APOA1/FABP6/THRSP/CPS1	14
BP	GO:0034754	cellular hormone metabolic process	14/773	129/18670	0.000920838	0.0179641	0.0150858	CYP26A1/RBP4/SHH/ADM/ALDH1A1/CYP1B1/HSD17B2/AFP/TTR/ADH1B/UGT2B7/BMP6/CYP17A1/DHRS2	14
BP	GO:0050853	B cell receptor signaling pathway	14/773	129/18670	0.000920838	0.0179641	0.0150858	IGHV1-3/IGHV3-49/IGHV3-64/IGHV3-21/IGHA2/IGHV5-51/IGHV3-30/IGHV3-48/MS4A1/IGHV3-7/IGHV4-4/IGHV2-5/IGLC7/IGLL5	14
BP	GO:0050679	positive regulation of epithelial cell proliferation	19/773	206/18670	0.000955989	0.0184984	0.0155345	ODAM/HMOX1/SHH/NR4A1/ECM1/OSR2/ID1/CXCL12/NODAL/SFRP1/REG1A/NR4A3/BMP6/OSR1/BMP4/FGFBP1/TP63/PLXNB3/MIR10B	19
BP	GO:0009948	anterior/posterior axis specification	8/773	50/18670	0.000956262	0.0184984	0.0155345	SHH/GDF3/TBX3/NODAL/CDX2/BMP4/WT1/LHX1	8
BP	GO:0009880	embryonic pattern specification	9/773	62/18670	0.000967422	0.018636	0.01565	SHH/GDF3/TBX3/NODAL/RIPPLY3/MEOX1/MEOX2/WT1/LHX1	9
BP	GO:0030501	positive regulation of bone mineralization	7/773	39/18670	0.000980151	0.0188026	0.0157899	LTF/CCN1/TMEM119/OSR2/BMP6/OSR1/BMP4	7
BP	GO:0006638	neutral lipid metabolic process	14/773	130/18670	0.000993616	0.0189818	0.0159404	APOA2/APOB/APOC3/FABP3/MGLL/LIPC/FABP1/FABP9/C3/APOH/APOA1/FABP6/THRSP/CPS1	14
BP	GO:0003012	muscle system process	34/773	465/18670	0.00100099	0.0190437	0.0159924	EDN2/HMOX1/MYL3/ACTG2/CNN1/MYH11/PI16/DES/HAND2/NKX2-5/SORBS1/MYLK/PPP1R12B/EDN1/PLN/LMOD1/SSPN/MYL2/KCNE4/PTGER3/NR4A3/CHRNA1/HSPB6/MYOCD/GALR2/ACE2/CHGA/GATA5/ACTA1/MYL10/KCNJ12/CASQ1/SCN1A/ANKRD2	34
BP	GO:0061448	connective tissue development	23/773	273/18670	0.001035	0.0193235	0.0162273	HAND2/CHRDL2/CTSK/COL6A1/CCN1/EDN1/ECM1/OSR2/MMP13/MGP/SNORC/FGF4/BMP6/OSR1/NPPC/CYTL1/PTH1R/BMP4/FOXC2/DLX2/FRZB/COL2A1/WT1	23
BP	GO:0010575	positive regulation of vascular endothelial growth factor production	6/773	29/18670	0.00103668	0.0193235	0.0162273	IL1A/CYP1B1/NODAL/C3/IL6/ISL1	6
BP	GO:0010669	epithelial structure maintenance	6/773	29/18670	0.00103668	0.0193235	0.0162273	TFF2/RBP4/VSIG1/TFF1/MUC4/MUC6	6
BP	GO:0034367	protein-containing complex remodeling	6/773	29/18670	0.00103668	0.0193235	0.0162273	APOA2/APOB/APOC3/LIPC/GPIHBP1/APOA1	6
BP	GO:0048730	epidermis morphogenesis	6/773	29/18670	0.00103668	0.0193235	0.0162273	KRT71/SHH/KRT27/FOXQ1/TGFB2/TP63	6
BP	GO:0045834	positive regulation of lipid metabolic process	15/773	146/18670	0.00108425	0.0201286	0.0169034	APOA2/ADM/F2/CCN1/SORBS1/FABP3/FABP1/CCL21/EPHA8/NR4A3/BMP6/TNFAIP8L3/EEF1A2/CGA/APOA1	15
BP	GO:0090092	regulation of transmembrane receptor protein serine/threonine kinase signaling pathway	21/773	241/18670	0.00110232	0.0202015	0.0169647	SHH/GDF3/LEFTY2/CCN1/CD109/TGFBR3/CHRDL1/BAMBI/GDF10/LRP2/NODAL/SFRP1/SFRP4/MYOCD/BMP6/BMP4/IGSF1/NKX2-1/TGFB2/DLX1/SFRP5	21
BP	GO:0034372	very-low-density lipoprotein particle remodeling	4/773	12/18670	0.00110573	0.0202015	0.0169647	APOA2/APOC3/LIPC/APOA1	4
BP	GO:0051873	killing by host of symbiont cells	4/773	12/18670	0.00110573	0.0202015	0.0169647	CAMP/F2/CXCL6/PF4	4
BP	GO:0072178	nephric duct morphogenesis	4/773	12/18670	0.00110573	0.0202015	0.0169647	OSR1/BMP4/LHX1/EPHA7	4
BP	GO:0007409	axonogenesis	34/773	468/18670	0.00111672	0.0203217	0.0170657	SHH/S100A6/LAMA2/NRTN/SEMA3G/CXCL12/S100B/EPHA8/NKX6-1/NR4A3/RELN/SLIT1/LHX9/GFRA4/ISL2/DPYSL5/NKX2-1/LHX2/L1CAM/DOK5/ARX/NEFH/ISL1/CELSR3/CHODL/LHX1/PLXNB3/EFNA2/LRP4/POU4F1/SLITRK2/GAP43/VAX1/EPHA7	34
BP	GO:0001649	osteoblast differentiation	20/773	225/18670	0.00112436	0.0203801	0.0171147	SHH/HAND2/LTF/CEBPD/COL6A1/CCN1/TMEM119/ID3/ID1/IGF2/GDF10/SFRP1/TWIST2/BMP6/NPPC/IL6/PTH1R/BMP4/TP63/MIR200C	20
BP	GO:0002460	adaptive immune response based on somatic recombination of immune receptors built from immunoglobulin superfamily domains	28/773	361/18670	0.00113563	0.0204544	0.017177	IGHV1-3/IGHV3-49/IGHV3-64/IGKV1D-33/IGKV1D-39/IGLV3-27/IGHV3-21/C7/CXCL13/IL23A/IL20RB/GCNT3/C4BPB/IGHA2/IGHV5-51/IGHV3-30/C3/IGKV1D-12/IGHV3-48/IL6/IL1RL1/IGHV3-7/IGHV4-4/IGHV2-5/IGLC7/IL13RA2/IGLV3-19/IGLL5	28
BP	GO:0044058	regulation of digestive system process	7/773	40/18670	0.00114623	0.0204544	0.017177	TFF2/APOA2/TAC1/PTGER3/APOA1/PTGER1/OPRK1	7
BP	GO:0045124	regulation of bone resorption	7/773	40/18670	0.00114623	0.0204544	0.017177	CLDN18/TMEM119/PDK4/TNFSF11/TNFRSF11B/IL6/CARTPT	7
BP	GO:0045823	positive regulation of heart contraction	7/773	40/18670	0.00114623	0.0204544	0.017177	EDN2/ADM/NKX2-5/EDN1/ACE2/CHGA/TGFB2	7
BP	GO:0003007	heart morphogenesis	22/773	259/18670	0.00118528	0.0210697	0.0176938	MYL3/RBP4/SHH/HAND2/TBX3/NKX2-5/CCN1/TGFBR3/MYL2/CLDN5/LRP2/NODAL/ANKRD1/GATA5/BMP4/FOXC2/TGFB2/MESP2/COL2A1/ISL1/ELN/POU4F1	22
BP	GO:0014033	neural crest cell differentiation	11/773	90/18670	0.00120644	0.0213446	0.0179246	SHH/HAND2/EDN1/NRTN/FGF19/SEMA3G/SFRP1/BMP4/FOXC2/FRZB/ISL1	11
BP	GO:0048732	gland development	32/773	434/18670	0.00121466	0.0213446	0.0179246	VTN/HMOX1/SHH/HAND2/CSN3/SLC46A2/GSX1/TBX3/NKX2-5/TGFBR3/IGF2/TNFSF11/NODAL/CSN2/SOCS2/SFRP1/REG1A/ELF5/BMP4/SIX3/NKX2-1/FRZB/ASCL1/APOA1/TG/TGFB2/TP63/ISL1/WT1/CCKBR/NR5A1/CPS1	32
BP	GO:0050673	epithelial cell proliferation	32/773	434/18670	0.00121466	0.0213446	0.0179246	ODAM/HMOX1/SHH/ZFP36/CD109/NR4A1/TGFBR3/ATOH8/ECM1/OSR2/ID1/CCL2/TNFSF11/CXCL12/NODAL/SFRP1/REG1A/NKX6-1/NR4A3/BMP6/OSR1/APOH/BMP4/FGFBP1/APOA1/TGFB2/TP63/ISL1/KLK8/PLXNB3/KRT4/MIR10B	32
BP	GO:0045670	regulation of osteoclast differentiation	9/773	64/18670	0.00122037	0.0213634	0.0179404	CLDN18/LTF/FOS/TNFSF11/GPR55/SFRP1/IL23A/CARTPT/POU4F1	9
BP	GO:0001523	retinoid metabolic process	12/773	104/18670	0.00122734	0.021404	0.0179745	APOA2/CYP26A1/APOB/RBP4/APOC3/ALDH1A1/CYP1B1/TTR/LRP2/ADH1B/GPIHBP1/APOA1	12
BP	GO:1903034	regulation of response to wounding	17/773	179/18670	0.00126011	0.0218926	0.0183848	VTN/F2/CD109/THBD/MYLK/FGG/EDN1/FGA/CD36/FGB/TSPAN8/APOH/DUOX1/FOXC2/ALOX12/KLK8/KRT1	17
BP	GO:0046879	hormone secretion	25/773	312/18670	0.00130558	0.0225973	0.0189766	RBP4/TAC1/ADM/TBX3/LIF/FGG/EDN1/FOXL2/VGF/FGA/TNFSF11/SFRP1/DPP4/FGB/NKX6-1/BMP6/TFR2/CHGA/IL6/VSNL1/CARTPT/ISL1/SSTR5/TRH/OPRK1	25
BP	GO:0008277	regulation of G protein-coupled receptor signaling pathway	15/773	149/18670	0.00133312	0.0229876	0.0193044	ADM/F2/MGLL/EDN1/MRAP2/PHF24/ACPP/CXCL8/CHGA/FRMPD1/C3/RAMP3/KLK6/KLK5/APLP1	15
BP	GO:0008202	steroid metabolic process	26/773	331/18670	0.00140336	0.0240833	0.0202245	APOA2/CYP26A1/APOB/SHH/ADM/SULT2B1/HSD11B1/UGT2B17/HMGCS2/CYP1B1/LIPC/FGF19/HSD17B2/AFP/LRP2/CYP2A6/APOL1/NR5A2/UGT2B7/BMP6/CYP17A1/DHRS2/CGA/APOA1/CEL/NR5A1	26
BP	GO:0006721	terpenoid metabolic process	13/773	120/18670	0.00140712	0.0240833	0.0202245	APOA2/CYP26A1/APOB/RBP4/APOC3/ALDH1A1/HMGCS2/CYP1B1/TTR/LRP2/ADH1B/GPIHBP1/APOA1	13
BP	GO:0031638	zymogen activation	8/773	53/18670	0.00141571	0.0241406	0.0202726	PRSS3/FGG/FGA/FGB/KLK1/KLK2/APOH/KLK3	8
BP	GO:0033687	osteoblast proliferation	6/773	31/18670	0.00149765	0.0254434	0.0213667	LTF/CCN1/TMEM119/OSR2/NPR3/SFRP1	6
BP	GO:0001704	formation of primary germ layer	13/773	121/18670	0.00151824	0.0256043	0.0215018	VTN/COL6A1/MMP9/ATOH8/TRIM15/NODAL/NR4A3/ELF5/BMP4/FOXC2/MESP2/LHX1/MIR200C	13
BP	GO:0010811	positive regulation of cell-substrate adhesion	13/773	121/18670	0.00151824	0.0256043	0.0215018	VTN/CCN1/S100A10/FGG/OLFM4/ABI3BP/FGA/CD36/SFRP1/CCL21/FGB/CEACAM6/APOA1	13
BP	GO:1901342	regulation of vasculature development	31/773	422/18670	0.00152418	0.0256107	0.0215071	HMOX1/PROK1/ADM/IL1A/ECM1/ID1/CYP1B1/PTGIS/NODAL/SFRP1/CXCL13/ISM1/CXCL8/HSPB6/MYOCD/C3/IL6/APOH/BMP4/FGFBP1/PF4/FOXC2/KLK3/MEOX2/TGFB2/ISL1/WT1/ANGPT4/KRT1/MIR10B/S100A1	31
BP	GO:0061469	regulation of type B pancreatic cell proliferation	4/773	13/18670	0.00154512	0.0258682	0.0217234	NR4A1/SFRP1/REG1A/NR4A3	4
BP	GO:0048704	embryonic skeletal system morphogenesis	11/773	93/18670	0.00158086	0.0263706	0.0221453	OSR2/ALX4/NODAL/OSR1/BMP4/FOXC2/DLX2/HOXA6/COL2A1/LHX1/HOXD4	11
BP	GO:0021515	cell differentiation in spinal cord	8/773	54/18670	0.00160272	0.0265429	0.02229	SHH/GSX1/NKX6-1/EVX1/ISL2/ASCL1/ISL1/LHX1	8
BP	GO:0061005	cell differentiation involved in kidney development	8/773	54/18670	0.00160272	0.0265429	0.02229	SHH/MMP9/LIF/OSR1/BMP4/FOXC2/WT1/LHX1	8
BP	GO:0070372	regulation of ERK1 and ERK2 cascade	24/773	300/18670	0.00165025	0.027232	0.0228687	CCL22/DUSP1/ATF3/HAND2/CCN1/LIF/FGG/CCL20/FGA/FGF19/CCL2/CD36/TNFSF11/NODAL/GPR55/CCL21/FGB/FGF4/CCL17/TNFAIP8L3/BMP4/RAMP3/ROS1/EPHA7	24
BP	GO:0046916	cellular transition metal ion homeostasis	12/773	108/18670	0.00170442	0.0280256	0.0235351	HMOX1/TF/LTF/LCN2/SLC39A8/ABCG2/BMP6/TFR2/MT1A/MT1B/PRND/MT1H	12
BP	GO:0044342	type B pancreatic cell proliferation	5/773	22/18670	0.00175716	0.0286877	0.0240912	NR4A1/SFRP1/REG1A/NKX6-1/NR4A3	5
BP	GO:0060065	uterus development	5/773	22/18670	0.00175716	0.0286877	0.0240912	RBP4/FOXL2/MYOCD/TGFB2/LHX1	5
BP	GO:0007369	gastrulation	17/773	185/18670	0.00180173	0.0293116	0.0246151	VTN/GDF3/COL6A1/MMP9/ATOH8/TRIM15/NODAL/SFRP1/NR4A3/ELF5/OSR1/BMP4/FOXC2/APOA1/MESP2/LHX1/MIR200C	17
BP	GO:2000242	negative regulation of reproductive process	8/773	55/18670	0.00180875	0.0293221	0.024624	DUSP1/LIF/NODAL/SPINK13/NPPC/BMP4/WT1/NR5A1	8
BP	GO:0007189	adenylate cyclase-activating G protein-coupled receptor signaling pathway	14/773	139/18670	0.00189444	0.0306035	0.0257	CALCB/ADM/PLN/MRAP2/CXCL11/PTGER3/ADGRG7/GALR2/CHGA/PTH1R/PF4/RAMP3/PTGER1/APLP1	14
BP	GO:0048762	mesenchymal cell differentiation	19/773	219/18670	0.00195593	0.0314864	0.0264414	SHH/HAND2/TGFBR3/EDN1/NRTN/FGF19/SEMA3G/BAMBI/SFRP1/DACT3/GATA5/OSR1/IL6/BMP4/FOXC2/NKX2-1/FRZB/TGFB2/ISL1	19
BP	GO:0016101	diterpenoid metabolic process	12/773	110/18670	0.00199476	0.0319996	0.0268724	APOA2/CYP26A1/APOB/RBP4/APOC3/ALDH1A1/CYP1B1/TTR/LRP2/ADH1B/GPIHBP1/APOA1	12
BP	GO:0003205	cardiac chamber development	16/773	171/18670	0.00201575	0.0321761	0.0270206	MYL3/RBP4/HAND2/TBX3/NKX2-5/CCN1/TGFBR3/PRDM1/MYL2/LRP2/MYOCD/BMP4/FOXC2/TGFB2/ISL1/POU4F1	16
BP	GO:0051249	regulation of lymphocyte activation	34/773	485/18670	0.00201974	0.0321761	0.0270206	IGHV1-3/LGALS3/IGHV3-49/TAC1/SHH/SLC46A2/IGHV3-64/IDO1/PRDM1/SCGB1A1/CCL2/IGF2/TNFSF11/IGHV3-21/SFRP1/IL23A/IL20RB/DPP4/CCL21/CD5/PLA2G2D/IGHA2/IGHV5-51/IGHV3-30/TNFSF9/IGHV3-48/IL6/BMP4/IGHV3-7/IGHV4-4/IGHV2-5/IGLC7/MZB1/IGLL5	34
BP	GO:0035850	epithelial cell differentiation involved in kidney development	7/773	44/18670	0.00204178	0.032415	0.0272212	MMP9/LIF/OSR1/BMP4/FOXC2/WT1/LHX1	7
BP	GO:0048562	embryonic organ morphogenesis	23/773	288/18670	0.00208666	0.0325537	0.0273377	RBP4/SHH/HAND2/TBX3/NKX2-5/EDN1/FOXL2/OSR2/ALX4/NODAL/NR4A3/OSR1/BMP4/FOXC2/SIX3/DLX2/FRZB/HOXA6/COL2A1/ATP6V1B1/LHX1/HOXD4/USH1G	23
BP	GO:0003128	heart field specification	4/773	14/18670	0.00209279	0.0325537	0.0273377	LRP2/GATA5/BMP4/ISL1	4
BP	GO:0051852	disruption by host of symbiont cells	4/773	14/18670	0.00209279	0.0325537	0.0273377	CAMP/F2/CXCL6/PF4	4
BP	GO:0060911	cardiac cell fate commitment	4/773	14/18670	0.00209279	0.0325537	0.0273377	TBX3/NKX2-5/ISL1/WT1	4
BP	GO:0072498	embryonic skeletal joint development	4/773	14/18670	0.00209279	0.0325537	0.0273377	OSR2/OSR1/BMP4/COL2A1	4
BP	GO:0032103	positive regulation of response to external stimulus	25/773	323/18670	0.00209793	0.0325537	0.0273377	EDN2/TAC1/F2/PGC/THBD/IDO1/EDN1/TNFSF11/CXCL12/LBP/PTGER3/TRIM15/CXCL13/IL23A/CCL21/CXCL8/BMP6/C3/IL6/APOH/IL1RL1/SIGLEC16/KLK7/IL17B/KLK5	25
BP	GO:0035115	embryonic forelimb morphogenesis	6/773	33/18670	0.00210001	0.0325537	0.0273377	SHH/TBX3/OSR2/ALX4/OSR1/TP63	6
BP	GO:0002573	myeloid leukocyte differentiation	18/773	204/18670	0.00211014	0.0326009	0.0273773	CLDN18/LTF/MMP9/CSF3/CD109/FOS/LIF/TSPAN2/TNFSF11/GPR55/SFRP1/IL23A/BMP4/PF4/DHRS2/CARTPT/EFNA2/POU4F1	18
BP	GO:2000106	regulation of leukocyte apoptotic process	10/773	83/18670	0.00221413	0.0340931	0.0286305	LGALS3/SLC46A2/IDO1/CXCL12/CCL21/NR4A3/BMP4/BIRC7/PIP/CDKN2A	10
BP	GO:0030316	osteoclast differentiation	11/773	97/18670	0.00222274	0.0341117	0.0286461	CLDN18/LTF/CD109/FOS/TNFSF11/GPR55/SFRP1/IL23A/CARTPT/EFNA2/POU4F1	11
BP	GO:0050678	regulation of epithelial cell proliferation	28/773	378/18670	0.00223409	0.0341625	0.0286887	ODAM/HMOX1/SHH/ZFP36/CD109/NR4A1/TGFBR3/ATOH8/ECM1/OSR2/ID1/CCL2/CXCL12/NODAL/SFRP1/REG1A/NR4A3/BMP6/OSR1/APOH/BMP4/FGFBP1/TGFB2/TP63/ISL1/PLXNB3/KRT4/MIR10B	28
BP	GO:0030509	BMP signaling pathway	15/773	157/18670	0.00224089	0.0341625	0.0286887	GDF3/NKX2-5/CCN1/TGFBR3/ID1/CHRDL1/ZCCHC12/LRP2/NODAL/SFRP1/SFRP4/BMP6/BMP4/DLX1/SFRP5	15
BP	GO:0050871	positive regulation of B cell activation	14/773	142/18670	0.00231489	0.0351313	0.0295023	IGHV1-3/IGHV3-49/IGHV3-64/IGHV3-21/IGHA2/IGHV5-51/IGHV3-30/IGHV3-48/IL6/IGHV3-7/IGHV4-4/IGHV2-5/IGLC7/IGLL5	14
BP	GO:0007187	G protein-coupled receptor signaling pathway, coupled to cyclic nucleotide second messenger	21/773	256/18670	0.0023197	0.0351313	0.0295023	CALCB/GNAT3/ADM/EDN1/PLN/SSTR1/MRAP2/NPR3/CCL2/CXCL11/PTGER3/ADGRG7/GALR2/CHGA/PTH1R/PF4/RAMP3/SSTR5/PTGER1/OPRK1/APLP1	21
BP	GO:0071248	cellular response to metal ion	17/773	190/18670	0.00239147	0.0360995	0.0303154	HMOX1/FOSB/SHH/TF/KCNK3/MMP9/FOS/EDN1/DPEP1/BMP6/TFR2/MT1A/MT1B/CPNE4/MT1H/SYT4/SYT2	17
BP	GO:0002696	positive regulation of leukocyte activation	28/773	380/18670	0.00240942	0.0362515	0.0304431	CD177/IGHV1-3/IGHV3-49/TAC1/SHH/IGHV3-64/CCL2/IGF2/TNFSF11/LBP/IGHV3-21/IL23A/DPP4/CCL21/CD5/NR4A3/IGHA2/IGHV5-51/IGHV3-30/TNFSF9/IGHV3-48/IL6/IL1RL1/IGHV3-7/IGHV4-4/IGHV2-5/IGLC7/IGLL5	28
BP	GO:0048863	stem cell differentiation	21/773	257/18670	0.00243074	0.0363478	0.0305239	SHH/HAND2/NKX2-5/LIF/EDN1/NRTN/FGF19/SEMA3G/SFRP1/MYOCD/BCHE/OSR1/BMP4/FOXC2/SIX3/FRZB/ASCL1/MEOX1/TGFB2/TP63/ISL1	21
BP	GO:0010574	regulation of vascular endothelial growth factor production	6/773	34/18670	0.0024621	0.0363478	0.0305239	IL1A/CYP1B1/NODAL/C3/IL6/ISL1	6
BP	GO:0032892	positive regulation of organic acid transport	6/773	34/18670	0.0024621	0.0363478	0.0305239	FABP3/EDN1/TNFSF11/ACE2/TRH/SYT4	6
BP	GO:0070050	neuron cellular homeostasis	6/773	34/18670	0.0024621	0.0363478	0.0305239	CALB2/SLC17A7/CHRNA1/NELL2/IL6/ATP2B2	6
BP	GO:0035296	regulation of tube diameter	14/773	143/18670	0.00247108	0.0363478	0.0305239	EDN2/HMOX1/ADM/FGG/EDN1/FGA/KCNMB1/FGB/ACE2/CHGA/NPPC/FOXC2/ALOX12/CPS1	14
BP	GO:0050880	regulation of blood vessel size	14/773	143/18670	0.00247108	0.0363478	0.0305239	EDN2/HMOX1/ADM/FGG/EDN1/FGA/KCNMB1/FGB/ACE2/CHGA/NPPC/FOXC2/ALOX12/CPS1	14
BP	GO:0097746	regulation of blood vessel diameter	14/773	143/18670	0.00247108	0.0363478	0.0305239	EDN2/HMOX1/ADM/FGG/EDN1/FGA/KCNMB1/FGB/ACE2/CHGA/NPPC/FOXC2/ALOX12/CPS1	14
BP	GO:0043434	response to peptide hormone	31/773	436/18670	0.00252053	0.036957	0.0310355	AHSG/IGFBP1/ADM/SORBS1/NR4A1/FABP3/TGFBR3/PDK4/EDN1/PLN/VGF/ABCC2/IGF2/CXCL12/SOCS2/TFF1/REG1A/ATP6V1C2/NKX6-1/ENPP1/NR4A3/GJB2/FOXC2/ATP6V1B1/PRLH/OPRK1/GPR173/PHEX/MZB1/NR5A1/CPS1	31
BP	GO:0055081	anion homeostasis	8/773	58/18670	0.00255439	0.0373347	0.0313527	FABP3/ABCC2/ENPP1/SFRP4/SLC12A3/APOA1/ATP6V1B1/CPS1	8
BP	GO:0072001	renal system development	23/773	293/18670	0.00259646	0.0376156	0.0315886	CYP26A1/RBP4/SHH/MMP9/MME/LIF/ID3/OSR2/SFRP1/GCNT3/HOXD11/MYOCD/BMP6/OSR1/BMP4/FOXC2/CRLF1/TGFB2/WT1/LHX1/LRP4/KIRREL3/EPHA7	23
BP	GO:0035150	regulation of tube size	14/773	144/18670	0.00263584	0.0376156	0.0315886	EDN2/HMOX1/ADM/FGG/EDN1/FGA/KCNMB1/FGB/ACE2/CHGA/NPPC/FOXC2/ALOX12/CPS1	14
BP	GO:0009798	axis specification	10/773	85/18670	0.00264585	0.0376156	0.0315886	SHH/GDF3/TBX3/NODAL/SFRP1/CDX2/BMP4/SIX3/WT1/LHX1	10
BP	GO:0021511	spinal cord patterning	5/773	24/18670	0.00264834	0.0376156	0.0315886	SHH/NKX6-1/EVX1/RELN/ASCL1	5
BP	GO:0021895	cerebral cortex neuron differentiation	5/773	24/18670	0.00264834	0.0376156	0.0315886	DLX2/NKX2-1/ASCL1/ARX/DLX1	5
BP	GO:0045603	positive regulation of endothelial cell differentiation	5/773	24/18670	0.00264834	0.0376156	0.0315886	ATOH8/CLDN5/BMP6/BMP4/MIR200C	5
BP	GO:0046697	decidualization	5/773	24/18670	0.00264834	0.0376156	0.0315886	LIF/PTGIS/CTSV/TCF23/GJB2	5
BP	GO:0060343	trabecula formation	5/773	24/18670	0.00264834	0.0376156	0.0315886	RBP4/NKX2-5/TGFBR3/SFRP1/CHAD	5
BP	GO:0090023	positive regulation of neutrophil chemotaxis	5/773	24/18670	0.00264834	0.0376156	0.0315886	EDN1/LBP/IL23A/CCL21/CXCL8	5
BP	GO:0033628	regulation of cell adhesion mediated by integrin	7/773	46/18670	0.00265532	0.0376156	0.0315886	CYP1B1/CXCL13/DPP4/CCL21/EPHA8/FOXC2/TGFB2	7
BP	GO:0045765	regulation of angiogenesis	28/773	383/18670	0.00269442	0.0380524	0.0319554	HMOX1/PROK1/ADM/IL1A/ECM1/ID1/CYP1B1/PTGIS/NODAL/SFRP1/CXCL13/ISM1/CXCL8/HSPB6/C3/IL6/APOH/FGFBP1/PF4/FOXC2/KLK3/MEOX2/TGFB2/ISL1/ANGPT4/KRT1/MIR10B/S100A1	28
BP	GO:0030299	intestinal cholesterol absorption	4/773	15/18670	0.00276109	0.0387562	0.0325464	APOA2/CD36/APOA1/CEL	4
BP	GO:0051883	killing of cells in other organism involved in symbiotic interaction	4/773	15/18670	0.00276109	0.0387562	0.0325464	CAMP/F2/CXCL6/PF4	4
BP	GO:0007200	phospholipase C-activating G protein-coupled receptor signaling pathway	11/773	100/18670	0.00283113	0.0396185	0.0332706	F2/EDN1/NPR3/PTGER3/GPR55/GNG13/GALR2/CHGA/PTH1R/CCKBR/OPRK1	11
BP	GO:0010656	negative regulation of muscle cell apoptotic process	8/773	59/18670	0.00285013	0.0397636	0.0333924	HMOX1/HAND2/NKX2-5/EDN1/HSPB6/MYOCD/APOH/ALOX12	8
BP	GO:0051954	positive regulation of amine transport	6/773	35/18670	0.00286914	0.0398538	0.0334681	CXCL12/ACE2/CARTPT/TRH/OPRK1/SYT4	6
BP	GO:0022407	regulation of cell-cell adhesion	29/773	403/18670	0.0028739	0.0398538	0.0334681	LGALS3/SHH/IDO1/FGG/SCGB1A1/FGA/CCL2/IGF2/TNFSF11/CXCL12/NODAL/CXCL13/IL23A/IL20RB/DPP4/CCL21/FGB/CD5/NR4A3/PLA2G2D/BMP6/TNFSF9/IL6/BMP4/CEACAM6/ALOX12/APOA1/TENM3/EPHA7	29
BP	GO:0031100	animal organ regeneration	9/773	73/18670	0.00309428	0.042781	0.0359263	APOA2/VTN/HMOX1/ADM/TGFBR3/CXCL12/REG1A/NR4A3/APOA1	9
BP	GO:0071347	cellular response to interleukin-1	16/773	179/18670	0.00319583	0.0440527	0.0369943	CCL22/LCN2/IL1A/FGG/CCL20/EDN1/CCL2/ABCC2/PTGIS/SFRP1/CCL21/FGB/ANKRD1/CCL17/CXCL8/IL6	16
BP	GO:0002449	lymphocyte mediated immunity	26/773	352/18670	0.00327171	0.044964	0.0377596	IGHV1-3/IGHV3-49/IGHV3-64/IGKV1D-33/IGKV1D-39/IGLV3-27/IGHV3-21/C7/IL23A/IL20RB/GCNT3/C4BPB/IGHA2/IGHV5-51/IGHV3-30/C3/IGKV1D-12/IGHV3-48/IL6/IGHV3-7/IGHV4-4/IGHV2-5/IGLC7/IL13RA2/IGLV3-19/IGLL5	26
BP	GO:0001763	morphogenesis of a branching structure	17/773	196/18670	0.00330376	0.0452694	0.038016	SHH/ADM/TBX3/EDN1/PRDM1/SFRP1/HOXD11/BMP4/FOXC2/DLX2/NKX2-1/TP63/RSPO3/WT1/LHX1/HHIP/EPHA7	17
BP	GO:0010573	vascular endothelial growth factor production	6/773	36/18670	0.00332448	0.0454181	0.0381409	IL1A/CYP1B1/NODAL/C3/IL6/ISL1	6
BP	GO:0048880	sensory system development	27/773	371/18670	0.00338119	0.045867	0.0385178	RBP4/SHH/GDF3/PRDM1/FOXL2/OSR2/CYP1B1/CHRDL1/SLC17A7/KERA/BMP6/C3/BMP4/SLC17A8/FOXC2/SIX3/DLX2/LHX2/TGFB2/ISL1/DLX1/OLFM3/WT1/LHX1/POU4F1/VAX1/TENM3	27
BP	GO:0070371	ERK1 and ERK2 cascade	24/773	317/18670	0.00338142	0.045867	0.0385178	CCL22/DUSP1/ATF3/HAND2/CCN1/LIF/FGG/CCL20/FGA/FGF19/CCL2/CD36/TNFSF11/NODAL/GPR55/CCL21/FGB/FGF4/CCL17/TNFAIP8L3/BMP4/RAMP3/ROS1/EPHA7	24
BP	GO:0001895	retina homeostasis	9/773	74/18670	0.00339641	0.045867	0.0385178	TF/LTF/LCN1/IGHA2/JCHAIN/CST4/PIP/KRT1/USH1G	9
BP	GO:0010862	positive regulation of pathway-restricted SMAD protein phosphorylation	7/773	48/18670	0.00340128	0.045867	0.0385178	GDF3/LEFTY2/GDF10/NODAL/BMP6/BMP4/TGFB2	7
BP	GO:0034103	regulation of tissue remodeling	10/773	88/18670	0.00341711	0.045867	0.0385178	CLDN18/HAND2/TMEM119/PDK4/TNFSF11/SFRP1/IL23A/TNFRSF11B/IL6/CARTPT	10
BP	GO:1902476	chloride transmembrane transport	10/773	88/18670	0.00341711	0.045867	0.0385178	ANO2/CLIC5/SLC17A7/APOL1/SLC26A4/SLC26A9/GABRA3/SLC12A3/CLDN17/CLCNKA	10
BP	GO:0042733	embryonic digit morphogenesis	8/773	61/18670	0.00352115	0.0468537	0.0393465	SHH/HAND2/TBX3/OSR2/ALX4/OSR1/BMP4/LRP4	8
BP	GO:0048645	animal organ formation	8/773	61/18670	0.00352115	0.0468537	0.0393465	SHH/HAND2/LRP2/GATA5/BMP4/TP63/ISL1/WT1	8
BP	GO:0090303	positive regulation of wound healing	8/773	61/18670	0.00352115	0.0468537	0.0393465	VTN/F2/THBD/MYLK/CD36/APOH/DUOX1/FOXC2	8
BP	GO:0034116	positive regulation of heterotypic cell-cell adhesion	4/773	16/18670	0.00356202	0.0468558	0.0393483	FGG/FGA/FGB/CEACAM6	4
BP	GO:0060413	atrial septum morphogenesis	4/773	16/18670	0.00356202	0.0468558	0.0393483	NKX2-5/CCN1/TGFB2/ISL1	4
BP	GO:0072176	nephric duct development	4/773	16/18670	0.00356202	0.0468558	0.0393483	OSR1/BMP4/LHX1/EPHA7	4
BP	GO:0072189	ureter development	4/773	16/18670	0.00356202	0.0468558	0.0393483	SHH/OSR1/BMP4/LHX1	4
BP	GO:0050954	sensory perception of mechanical stimulus	15/773	165/18670	0.00361115	0.0473667	0.0397773	CLIC5/PHF24/CXCL12/OTOS/LRP2/SLC26A4/CRYM/SLC17A8/GJB2/EYA4/COL2A1/ATP6V1B1/ATP2B2/SCN1A/USH1G	15
BP	GO:0046883	regulation of hormone secretion	21/773	266/18670	0.00364774	0.0477107	0.0400662	RBP4/TAC1/LIF/FGG/EDN1/FOXL2/FGA/TNFSF11/SFRP1/DPP4/FGB/NKX6-1/BMP6/TFR2/CHGA/VSNL1/CARTPT/ISL1/SSTR5/TRH/OPRK1	21
BP	GO:0070374	positive regulation of ERK1 and ERK2 cascade	18/773	215/18670	0.00371519	0.0484553	0.0406915	CCL22/HAND2/FGG/CCL20/FGA/FGF19/CCL2/CD36/TNFSF11/NODAL/GPR55/CCL21/FGB/FGF4/CCL17/TNFAIP8L3/BMP4/RAMP3	18
BP	GO:0008217	regulation of blood pressure	16/773	182/18670	0.0037646	0.0486172	0.0408274	EDN2/HMOX1/TAC1/ADM/MME/EDN1/NPR3/KLK1/KLK2/ACE2/CHGA/CARTPT/GUCA2B/KLK3/POSTN/CACNA1B	16
BP	GO:0034114	regulation of heterotypic cell-cell adhesion	5/773	26/18670	0.00382788	0.0486172	0.0408274	FGG/FGA/FGB/CEACAM6/APOA1	5
BP	GO:0055083	monovalent inorganic anion homeostasis	5/773	26/18670	0.00382788	0.0486172	0.0408274	ABCC2/ENPP1/SFRP4/SLC12A3/ATP6V1B1	5
BP	GO:0060037	pharyngeal system development	5/773	26/18670	0.00382788	0.0486172	0.0408274	NKX2-5/BMP4/RIPPLY3/TGFB2/ISL1	5
BP	GO:0060914	heart formation	5/773	26/18670	0.00382788	0.0486172	0.0408274	HAND2/LRP2/GATA5/BMP4/ISL1	5
BP	GO:0071624	positive regulation of granulocyte chemotaxis	5/773	26/18670	0.00382788	0.0486172	0.0408274	EDN1/LBP/IL23A/CCL21/CXCL8	5
BP	GO:0003156	regulation of animal organ formation	6/773	37/18670	0.0038315	0.0486172	0.0408274	SHH/HAND2/GATA5/BMP4/ISL1/WT1	6
BP	GO:0071276	cellular response to cadmium ion	6/773	37/18670	0.0038315	0.0486172	0.0408274	HMOX1/MMP9/FOS/MT1A/MT1B/MT1H	6
BP	GO:1900026	positive regulation of substrate adhesion-dependent cell spreading	6/773	37/18670	0.0038315	0.0486172	0.0408274	S100A10/FGG/OLFM4/FGA/FGB/APOA1	6
BP	GO:0019233	sensory perception of pain	11/773	104/18670	0.00384376	0.0486172	0.0408274	TAC1/MME/MGLL/EDN1/CCL2/PHF24/CXCL12/SMR3A/ACPP/OPRK1/SCN1A	11
BP	GO:0071887	leukocyte apoptotic process	11/773	104/18670	0.00384376	0.0486172	0.0408274	LGALS3/SLC46A2/IDO1/CXCL12/CCL21/NR4A3/IL6/BMP4/BIRC7/PIP/CDKN2A	11
BP	GO:0031640	killing of cells of other organism	8/773	62/18670	0.00389948	0.0490525	0.041193	CAMP/GNLY/F2/LTF/APOL1/CXCL6/CHGA/PF4	8
BP	GO:0044364	disruption of cells of other organism	8/773	62/18670	0.00389948	0.0490525	0.041193	CAMP/GNLY/F2/LTF/APOL1/CXCL6/CHGA/PF4	8
BP	GO:0051480	regulation of cytosolic calcium ion concentration	26/773	357/18670	0.00394311	0.0494661	0.0415403	EDN2/TAC1/CALCB/ADM/F2/KCNK3/EDN1/PLN/CXCL11/CD36/JPH4/PTGER3/CALB2/GPR55/CXCL13/CCL21/JPH2/GALR2/PTH1R/MS4A1/RAMP3/ATP2B2/CCKBR/PTGER1/CASQ1/TRPV6	26
BP	GO:0010959	regulation of metal ion transport	28/773	394/18670	0.00399809	0.049884	0.0418913	SPINK1/LGALS3/F2/TF/GEM/DPP6/NKX2-5/MYLK/PLN/ATP1B2/CCL2/CXCL11/KCNMB1/KCNE4/CXCL12/JPH4/FHL1/CNTN1/JPH2/GALR2/OSR1/NKAIN4/RAMP3/FXYD2/OPRK1/CASQ1/S100A1/CACNA1B	28
BP	GO:0050867	positive regulation of cell activation	28/773	394/18670	0.00399809	0.049884	0.0418913	CD177/IGHV1-3/IGHV3-49/TAC1/SHH/IGHV3-64/CCL2/IGF2/TNFSF11/LBP/IGHV3-21/IL23A/DPP4/CCL21/CD5/NR4A3/IGHA2/IGHV5-51/IGHV3-30/TNFSF9/IGHV3-48/IL6/IL1RL1/IGHV3-7/IGHV4-4/IGHV2-5/IGLC7/IGLL5	28
CC	GO:0019814	immunoglobulin complex	34/813	159/19717	1.66438e-15	7.27336e-13	6.7101e-13	IGLV9-49/IGHV1-3/IGHV3-49/IGLV5-45/IGHV3-64/IGKV6-21/IGKV1D-33/IGKV1D-39/IGLV3-27/IGLV3-10/IGHV3-21/IGLV3-22/IGKV1D-17/IGHA2/IGLV10-54/IGKV1D-8/IGHV5-51/IGHV3-30/JCHAIN/IGKV1D-12/IGHV3-48/IGLV2-18/IGKV1D-43/IGLV4-60/IGLV8-61/IGKV3D-15/IGHV3-7/IGLV1-36/IGHV4-4/IGHV2-5/IGLC7/IGLV3-16/IGLV3-19/IGLL5	34
CC	GO:0062023	collagen-containing extracellular matrix	51/813	406/19717	1.32554e-12	2.89631e-10	2.67201e-10	AHSG/VTN/LGALS3/AMTN/LGALS4/SHH/LEFTY2/APOC3/F2/COL6A1/MMP9/S100A6/CCN1/S100A10/LRRC15/FGG/SPARCL1/SRPX/ECM1/ABI3BP/LAMA2/FGA/OGN/ITIH2/CXCL12/GDF10/DPT/SFRP1/MGP/SNORC/FGB/ITIH1/ADAMTS8/SERPINA1/TNXB/APOH/PF4/ORM1/COL9A3/L1CAM/APOA1/ORM2/TGFB2/COL2A1/SPON1/BCAM/ELN/SOD3/KRT1/APLP1/POSTN	51
CC	GO:0072562	blood microparticle	26/813	147/19717	3.09723e-10	4.51163e-08	4.16225e-08	APOA2/AHSG/VTN/ACTG2/F2/TF/FGG/IGKV1D-33/FGA/ITIH2/APOL1/FGB/ITIH1/CPN2/IGHA2/BCHE/C3/JCHAIN/IGKV1D-12/ACTA1/ORM1/APOA1/IGHV3-7/HPR/ORM2/KRT1	26
CC	GO:0005788	endoplasmic reticulum lumen	36/813	309/19717	2.0669e-08	2.25808e-06	2.08321e-06	SERPIND1/APOA2/AHSG/APOB/IGFBP1/VTN/AMTN/SHH/AMBN/F2/TF/COL6A1/CCN1/FGG/EDN1/SPARCL1/VGF/LIPC/FGA/ITIH2/CHRDL1/AFP/IL23A/APOL1/CHGB/SERPINA1/BCHE/C3/IL6/BMP4/COL9A3/APOA1/COL2A1/SPON1/CASQ1/MZB1	36
CC	GO:0042571	immunoglobulin complex, circulating	14/813	72/19717	1.18638e-06	0.000103689	9.56596e-05	IGHV1-3/IGHV3-49/IGHV3-64/IGHV3-21/IGHA2/IGHV5-51/IGHV3-30/JCHAIN/IGHV3-48/IGHV3-7/IGHV4-4/IGHV2-5/IGLC7/IGLL5	14
CC	GO:1904724	tertiary granule lumen	12/813	55/19717	1.90591e-06	0.000138814	0.000128064	CAMP/LTF/PRSS3/MMP9/OLFM4/CRISP3/QPCT/CHIT1/TCN1/ORM1/PTX3/ALDOC	12
CC	GO:0060205	cytoplasmic vesicle lumen	33/813	338/19717	4.41683e-06	0.000257019	0.000237115	AHSG/APOB/LEFTY2/CAMP/GNLY/TF/LTF/LCN2/S100P/FGG/OLFM4/ECM1/CRISP3/FGA/IGF2/QPCT/CTSW/TTR/CHIT1/FGB/PLAC8/SERPINA1/TCN1/C3/APOH/PF4/ORM1/PTX3/APOA1/ORM2/TGFB2/ALDOC/PCSK1	33
CC	GO:0031983	vesicle lumen	33/813	339/19717	4.70516e-06	0.000257019	0.000237115	AHSG/APOB/LEFTY2/CAMP/GNLY/TF/LTF/LCN2/S100P/FGG/OLFM4/ECM1/CRISP3/FGA/IGF2/QPCT/CTSW/TTR/CHIT1/FGB/PLAC8/SERPINA1/TCN1/C3/APOH/PF4/ORM1/PTX3/APOA1/ORM2/TGFB2/ALDOC/PCSK1	33
CC	GO:0034364	high-density lipoprotein particle	8/813	26/19717	6.50696e-06	0.000315949	0.000291481	APOA2/APOB/APOC3/LIPC/APOL1/APOH/APOA1/HPR	8
CC	GO:0034774	secretory granule lumen	31/813	321/19717	1.06462e-05	0.000465239	0.00042921	AHSG/LEFTY2/CAMP/TF/LTF/LCN2/S100P/FGG/OLFM4/ECM1/CRISP3/FGA/IGF2/QPCT/CTSW/TTR/CHIT1/FGB/PLAC8/SERPINA1/TCN1/C3/APOH/PF4/ORM1/PTX3/APOA1/ORM2/TGFB2/ALDOC/PCSK1	31
CC	GO:0016324	apical plasma membrane	30/813	318/19717	2.30507e-05	0.000915741	0.000844824	GNAT3/TF/ENPP3/CLIC5/ATP1B2/ACY3/UPK2/ABCC2/CD36/KCNE4/UPK1A/LRP2/DPP4/SLC26A4/TNIK/DPEP1/CEACAM7/UPK1B/GPIHBP1/SLC26A9/PTH1R/DUOX1/AQP6/MTCL1/CEACAM6/SLC12A3/ATP6V1B1/AQP10/MLC1/ECRG4	30
CC	GO:0035580	specific granule lumen	11/813	62/19717	4.06241e-05	0.00137056	0.00126442	CAMP/LTF/LCN2/OLFM4/CRISP3/QPCT/CHIT1/TCN1/ORM1/PTX3/ORM2	11
CC	GO:0009897	external side of plasma membrane	34/813	393/19717	4.07718e-05	0.00137056	0.00126442	IGHV1-3/IGHV3-49/F2/TF/ENPP3/IGHV3-64/TGFBR3/FGG/FGA/CD36/CXCL12/LRP2/IGHV3-21/FGB/CD5/IGHA2/IGHV5-51/IGHV3-30/GPIHBP1/CTSV/TFR2/IGHV3-48/IL1RL1/MS4A1/CRLF1/GFRA4/IGHV3-7/IGHV4-4/IGHV2-5/IGLC7/PRND/BCAM/IL13RA2/IGLL5	34
CC	GO:0031225	anchored component of membrane	19/813	170/19717	7.8546e-05	0.00239126	0.00220608	CD177/GP2/ITLN1/CD109/BCAN/CNTN1/DPEP1/CEACAM7/LY6L/GPIHBP1/LY6H/CEACAM6/LYPD2/GFRA4/DPEP3/PRND/TEX101/EFNA2/PRSS50	19
CC	GO:0031093	platelet alpha granule lumen	11/813	67/19717	8.51603e-05	0.00239126	0.00220608	AHSG/LEFTY2/FGG/FGA/IGF2/FGB/SERPINA1/PF4/ORM1/ORM2/TGFB2	11
CC	GO:0031091	platelet alpha granule	13/813	91/19717	8.87557e-05	0.00239126	0.00220608	AHSG/LEFTY2/CD109/FGG/FGA/IGF2/CD36/FGB/SERPINA1/PF4/ORM1/ORM2/TGFB2	13
CC	GO:0034358	plasma lipoprotein particle	8/813	37/19717	0.000107531	0.00239126	0.00220608	APOA2/APOB/APOC3/LIPC/APOL1/APOH/APOA1/HPR	8
CC	GO:1990777	lipoprotein particle	8/813	37/19717	0.000107531	0.00239126	0.00220608	APOA2/APOB/APOC3/LIPC/APOL1/APOH/APOA1/HPR	8
CC	GO:0034361	very-low-density lipoprotein particle	6/813	20/19717	0.000113772	0.00239126	0.00220608	APOA2/APOB/APOC3/APOL1/APOH/APOA1	6
CC	GO:0034385	triglyceride-rich plasma lipoprotein particle	6/813	20/19717	0.000113772	0.00239126	0.00220608	APOA2/APOB/APOC3/APOL1/APOH/APOA1	6
CC	GO:0042627	chylomicron	5/813	13/19717	0.000114912	0.00239126	0.00220608	APOA2/APOB/APOC3/APOH/APOA1	5
CC	GO:0045177	apical part of cell	32/813	384/19717	0.000136955	0.00272042	0.00250974	GNAT3/TF/ENPP3/CLIC5/ATP1B2/ACY3/UPK2/ABCC2/CD36/FABP1/KCNE4/UPK1A/LRP2/DPP4/SLC26A4/TNIK/DPEP1/CEACAM7/UPK1B/GPIHBP1/CTSV/SLC26A9/PTH1R/DUOX1/AQP6/MTCL1/CEACAM6/SLC12A3/ATP6V1B1/AQP10/MLC1/ECRG4	32
CC	GO:0032994	protein-lipid complex	8/813	39/19717	0.000159305	0.00302679	0.00279239	APOA2/APOB/APOC3/LIPC/APOL1/APOH/APOA1/HPR	8
CC	GO:0044449	contractile fiber part	20/813	221/19717	0.000861013	0.0156776	0.0144635	MYL3/MYH11/DES/DUSP27/IDO1/PPP1R12B/LMOD1/SYNPO2/MYL2/FLNC/FBP2/PDLIM3/ANKRD1/IGFN1/JPH2/ACTA1/CASQ1/SCN1A/S100A1/ANKRD2	20
CC	GO:0005796	Golgi lumen	12/813	102/19717	0.00100005	0.0174808	0.0161271	MUC5AC/VTN/F2/MUC3A/BCAN/OGN/KERA/CGA/MUCL1/MUC4/SOD3/MUC6	12
CC	GO:0031594	neuromuscular junction	10/813	76/19717	0.00109281	0.0183676	0.0169452	DES/LAMA2/CHRNA1/RAPSN/DLGAP3/CDH15/EFNA2/LRP4/EPHA7/POSTN	10
CC	GO:0005882	intermediate filament	19/813	214/19717	0.00143498	0.0232254	0.0214267	KRT71/KRT72/KRT27/DES/KRT28/KRT20/KRT39/KRT24/KRT14/NEFM/KRT40/KRT79/PRPH/KRT85/NEFH/KRT1/KRT4/KRT15/KRT38	19
CC	GO:0043292	contractile fiber	20/813	234/19717	0.00172552	0.0269304	0.0248449	MYL3/MYH11/DES/DUSP27/IDO1/PPP1R12B/LMOD1/SYNPO2/MYL2/FLNC/FBP2/PDLIM3/ANKRD1/IGFN1/JPH2/ACTA1/CASQ1/SCN1A/S100A1/ANKRD2	20
CC	GO:0030017	sarcomere	18/813	204/19717	0.00202489	0.030513	0.02815	MYL3/DES/DUSP27/PPP1R12B/LMOD1/SYNPO2/MYL2/FLNC/FBP2/PDLIM3/ANKRD1/IGFN1/JPH2/ACTA1/CASQ1/SCN1A/S100A1/ANKRD2	18
CC	GO:0031674	I band	14/813	143/19717	0.0023858	0.0347532	0.0320619	MYL3/DES/PPP1R12B/SYNPO2/FLNC/FBP2/PDLIM3/ANKRD1/IGFN1/JPH2/CASQ1/SCN1A/S100A1/ANKRD2	14
CC	GO:0090533	cation-transporting ATPase complex	4/813	15/19717	0.00272093	0.0383564	0.035386	PLN/ATP1B2/ATP4B/FXYD2	4
MF	GO:0048018	receptor ligand activity	69/706	482/17697	1.35766e-20	9.39498e-18	8.3603e-18	EDN2/CCL22/LGALS3/SHH/AMBN/GDF3/CALCB/PROK1/CXCL5/LEFTY2/ADM/F2/CSF3/IL1A/CXCL2/CXCL3/ENDOU/LIF/CCL20/EDN1/IL32/VGF/NRTN/FGF19/CCL2/CXCL11/IGF2/OGN/SEMA3G/TNFSF11/CXCL12/TTR/FGF3/GDF10/NODAL/TFF1/CXCL13/IL23A/CCL21/REG1A/FGF4/GAST/CHGB/CCL17/CXCL8/C10orf99/TAFA5/BMP6/CXCL6/INSL4/SCGB3A1/TNFSF9/IL17C/NPPC/TNFRSF11B/IL6/BMP4/PF4/CRLF1/CARTPT/CGA/APOA1/TG/TGFB2/MIA/IL17B/PRLH/TRH/EPHA7	69
MF	GO:0005125	cytokine activity	37/706	220/17697	9.45879e-14	3.27274e-11	2.91231e-11	CCL22/GDF3/CXCL5/LEFTY2/CSF3/IL1A/CXCL2/CXCL3/LIF/CCL20/EDN1/IL32/CCL2/CXCL11/TNFSF11/CXCL12/GDF10/NODAL/CXCL13/IL23A/CCL21/CCL17/CXCL8/C10orf99/TAFA5/BMP6/CXCL6/SCGB3A1/TNFSF9/IL17C/TNFRSF11B/IL6/BMP4/PF4/CRLF1/TGFB2/IL17B	37
MF	GO:0008201	heparin binding	31/706	169/17697	9.16335e-13	2.11368e-10	1.8809e-10	SERPIND1/APOB/VTN/F2/LTF/CCN1/TGFBR3/ABI3BP/LIPC/CXCL11/RSPO1/SFRP1/CXCL13/FGF4/ADAMTS8/LIPH/NELL2/PLA2G2D/TNXB/SLIT1/CXCL6/APOH/BMP4/FGFBP1/CCN5/PF4/CEL/RSPO3/SOD3/APLP1/POSTN	31
MF	GO:0005539	glycosaminoglycan binding	36/706	229/17697	1.64487e-12	2.84563e-10	2.53224e-10	SERPIND1/APOB/VTN/SHH/F2/LTF/CCN1/TGFBR3/ABI3BP/LIPC/BCAN/CXCL11/RSPO1/SFRP1/CXCL13/REG1A/FGF4/ADAMTS8/LIPH/NELL2/PLA2G2D/TNXB/SLIT1/CXCL6/JCHAIN/APOH/BMP4/FGFBP1/CCN5/PF4/CEL/RSPO3/RNASE7/SOD3/APLP1/POSTN	36
MF	GO:0008009	chemokine activity	15/706	49/17697	3.96618e-10	5.48919e-08	4.88466e-08	CCL22/CXCL5/CXCL2/CXCL3/CCL20/CCL2/CXCL11/CXCL12/CXCL13/CCL21/CCL17/CXCL8/C10orf99/CXCL6/PF4	15
MF	GO:0001664	G protein-coupled receptor binding	35/706	280/17697	2.15336e-09	2.48354e-07	2.21002e-07	TFF2/EDN2/CCL22/TAC1/CALCB/PROK1/CXCL5/GNAT3/ADM/CXCL2/CXCL3/CCL20/EDN1/MRAP2/CCL2/NPW/CXCL11/CXCL12/BAMBI/RSPO1/SFRP1/CXCL13/CCL21/CCL17/CXCL8/C10orf99/CXCL6/C3/PF4/RSPO3/PTCH2/CCKBR/PRLH/PTGER1/APLP1	35
MF	GO:0005126	cytokine receptor binding	35/706	286/17697	3.78482e-09	3.74156e-07	3.3295e-07	TFF2/CCL22/GDF3/CXCL5/LEFTY2/CSF3/IL1A/CXCL2/CXCL3/TGFBR3/LIF/CCL20/ECM1/CCL2/CXCL11/TNFSF11/CXCL12/BAMBI/GDF10/NODAL/SOCS2/CXCL13/IL23A/CCL21/CCL17/CXCL8/C10orf99/BMP6/CXCL6/TNFSF9/IL6/BMP4/PF4/CRLF1/TGFB2	35
MF	GO:0042379	chemokine receptor binding	16/706	66/17697	4.61793e-09	3.99451e-07	3.55459e-07	TFF2/CCL22/CXCL5/CXCL2/CXCL3/CCL20/CCL2/CXCL11/CXCL12/CXCL13/CCL21/CCL17/CXCL8/C10orf99/CXCL6/PF4	16
MF	GO:1901681	sulfur compound binding	32/706	250/17697	5.89878e-09	4.5355e-07	4.03601e-07	SERPIND1/APOB/VTN/F2/LTF/CCN1/TGFBR3/ABI3BP/LIPC/CXCL11/RSPO1/SFRP1/CXCL13/FGF4/ENPP1/ADAMTS8/LIPH/NELL2/PLA2G2D/TNXB/SLIT1/CXCL6/APOH/BMP4/FGFBP1/CCN5/PF4/CEL/RSPO3/SOD3/APLP1/POSTN	32
MF	GO:0008083	growth factor activity	25/706	163/17697	7.1368e-09	4.93867e-07	4.39477e-07	AMBN/GDF3/PROK1/LEFTY2/F2/CSF3/ENDOU/LIF/VGF/NRTN/FGF19/IGF2/OGN/CXCL12/FGF3/GDF10/NODAL/TFF1/REG1A/FGF4/BMP6/IL6/BMP4/TGFB2/MIA	25
MF	GO:0005201	extracellular matrix structural constituent	24/706	163/17697	3.2134e-08	2.02152e-06	1.79889e-06	MUC5AC/VTN/AMBN/COL6A1/CCN1/FGG/SRPX/ECM1/ABI3BP/LAMA2/MUC3A/FGA/OGN/DPT/MGP/FGB/TNXB/COL9A3/COL2A1/SPON1/ELN/MUC4/MUC6/POSTN	24
MF	GO:0030414	peptidase inhibitor activity	24/706	182/17697	2.69383e-07	1.55344e-05	1.38236e-05	SERPIND1/SPINK1/AHSG/PI16/LTF/CD109/BIRC3/LCN1/PI3/CST2/ITIH2/CST7/CSN2/ITIH1/SMR3A/DPEP1/SPINK2/SPINK13/SERPINA1/CST5/CST1/C3/CST4/BIRC7	24
MF	GO:0004866	endopeptidase inhibitor activity	23/706	175/17697	5.05873e-07	2.6928e-05	2.39624e-05	SERPIND1/SPINK1/AHSG/LTF/CD109/BIRC3/LCN1/PI3/CST2/ITIH2/CST7/CSN2/ITIH1/SMR3A/DPEP1/SPINK2/SPINK13/SERPINA1/CST5/CST1/C3/CST4/BIRC7	23
MF	GO:0061135	endopeptidase regulator activity	23/706	182/17697	1.01875e-06	5.03552e-05	4.48095e-05	SERPIND1/SPINK1/AHSG/LTF/CD109/BIRC3/LCN1/PI3/CST2/ITIH2/CST7/CSN2/ITIH1/SMR3A/DPEP1/SPINK2/SPINK13/SERPINA1/CST5/CST1/C3/CST4/BIRC7	23
MF	GO:0004857	enzyme inhibitor activity	36/706	375/17697	1.09626e-06	5.05743e-05	4.50045e-05	SERPIND1/APOA2/SPINK1/AHSG/PPP1R14A/LGALS3/PI16/APOC3/LTF/CD109/PPP1R12B/BIRC3/SCGB1A1/PLN/LCN1/PI3/CST2/ITIH2/CST7/CSN2/ITIH1/SMR3A/DPEP1/SPINK2/SPINK13/SERPINA1/CST5/CST1/C3/CST4/BIRC7/APOA1/CAMK2N2/CDKN2C/PPP1R1A/CDKN2A	36
MF	GO:0045236	CXCR chemokine receptor binding	6/706	11/17697	1.53592e-06	6.42075e-05	5.71363e-05	TFF2/CXCL11/CXCL12/CXCL13/CXCL8/PF4	6
MF	GO:0034987	immunoglobulin receptor binding	14/706	76/17697	1.57735e-06	6.42075e-05	5.71363e-05	IGHV1-3/IGHV3-49/IGHV3-64/IGHV3-21/IGHA2/IGHV5-51/IGHV3-30/JCHAIN/IGHV3-48/IGHV3-7/IGHV4-4/IGHV2-5/IGLC7/IGLL5	14
MF	GO:0004869	cysteine-type endopeptidase inhibitor activity	12/706	58/17697	2.44351e-06	9.39393e-05	8.35937e-05	AHSG/LTF/BIRC3/LCN1/CST2/CST7/CSN2/DPEP1/CST5/CST1/CST4/BIRC7	12
MF	GO:0001228	DNA-binding transcription activator activity, RNA polymerase II-specific	38/706	439/17697	6.64261e-06	0.000241931	0.000215287	FOSB/ATF3/HAND2/CEBPD/GSX1/TBX3/MAFF/NKX2-5/NR4A1/FOS/TBX10/FOXL2/FOSL1/ALX4/NR5A2/NR4A3/ELF5/MYOCD/EBF3/SOHLH1/FOXC2/SIX3/BARX1/DLX2/LHX2/NEUROG3/MEOX1/MEOX2/TP63/TCF15/ISL1/WT1/KLF14/CTCFL/POU4F1/HOXD4/HOXC13/TLX1	38
MF	GO:0061134	peptidase regulator activity	24/706	219/17697	7.52787e-06	0.000260464	0.000231779	SERPIND1/SPINK1/AHSG/PI16/LTF/CD109/BIRC3/LCN1/PI3/CST2/ITIH2/CST7/CSN2/ITIH1/SMR3A/DPEP1/SPINK2/SPINK13/SERPINA1/CST5/CST1/C3/CST4/BIRC7	24
MF	GO:0008236	serine-type peptidase activity	21/706	182/17697	1.25697e-05	0.000414201	0.000368585	F2/LTF/PRSS3/DPP6/MMP9/ENDOU/MMP3/MASP1/DPP4/KLK1/RELN/KLK2/TPSD1/KLK7/KLK6/KLK3/HPR/KLK8/KLK5/PRSS50/PCSK1	21
MF	GO:0017171	serine hydrolase activity	21/706	186/17697	1.75526e-05	0.000552108	0.000491304	F2/LTF/PRSS3/DPP6/MMP9/ENDOU/MMP3/MASP1/DPP4/KLK1/RELN/KLK2/TPSD1/KLK7/KLK6/KLK3/HPR/KLK8/KLK5/PRSS50/PCSK1	21
MF	GO:0003823	antigen binding	19/706	160/17697	2.14692e-05	0.000645942	0.000574804	IGHV1-3/IGHV3-49/IGHV3-64/IGKV1D-33/IGKV1D-39/IGLV3-27/IGHV3-21/IGHA2/IGHV5-51/IGHV3-30/JCHAIN/IGKV1D-12/IGHV3-48/IGHV3-7/IGHV4-4/IGHV2-5/IGLC7/IGLV3-19/IGLL5	19
MF	GO:0005179	hormone activity	16/706	122/17697	2.78137e-05	0.000801962	0.000713641	EDN2/CALCB/ADM/EDN1/VGF/IGF2/TTR/GAST/CHGB/INSL4/NPPC/CARTPT/CGA/TG/PRLH/TRH	16
MF	GO:0004252	serine-type endopeptidase activity	18/706	160/17697	7.20195e-05	0.0019935	0.00177395	F2/LTF/PRSS3/MMP9/MMP3/MASP1/DPP4/KLK1/KLK2/TPSD1/KLK7/KLK6/KLK3/HPR/KLK8/KLK5/PRSS50/PCSK1	18
MF	GO:0005160	transforming growth factor beta receptor binding	9/706	51/17697	0.000164503	0.00437831	0.00389613	GDF3/LEFTY2/TGFBR3/BAMBI/GDF10/NODAL/BMP6/BMP4/TGFB2	9
MF	GO:0004175	endopeptidase activity	33/706	427/17697	0.000234303	0.00600509	0.00534374	CTSE/F2/CTSK/LTF/PRSS3/MMP9/MME/PGC/MMP3/CTSW/MMP13/CAPN8/MASP1/SFRP1/DPP4/KLK1/ADAMTS8/KLK2/CTSV/ACE2/TPSD1/TRABD2A/KLK7/KLK6/KLK3/HPR/PIP/KLK8/KLK5/PHEX/PRSS50/PCSK1/CPS1	33
MF	GO:0050840	extracellular matrix binding	9/706	57/17697	0.000393125	0.00971582	0.0086458	VTN/LGALS3/SHH/CCN1/LRRC15/SPARCL1/ECM1/BCAM/ELN	9
MF	GO:0016702	oxidoreductase activity, acting on single donors with incorporation of molecular oxygen, incorporation of two atoms of oxygen	6/706	27/17697	0.000569452	0.0135883	0.0120918	TDO2/IDO1/IDO2/HPD/ALOX12/BBOX1	6
MF	GO:0016701	oxidoreductase activity, acting on single donors with incorporation of molecular oxygen	6/706	28/17697	0.000700555	0.0161595	0.0143798	TDO2/IDO1/IDO2/HPD/ALOX12/BBOX1	6
MF	GO:0005310	dicarboxylic acid transmembrane transporter activity	7/706	39/17697	0.000787347	0.0175756	0.01564	ABCC2/SLC13A2/SLC17A7/SLC26A4/SLC13A5/SLC26A9/SLC17A8	7
MF	GO:0001158	enhancer sequence-specific DNA binding	13/706	119/17697	0.000928581	0.0200806	0.0178691	BHLHE41/CDX2/NR5A2/GATA5/SIX3/NKX2-1/ARX/MEOX2/HOXA6/ISL1/LHX1/POU4F1/NR5A1	13
MF	GO:0071855	neuropeptide receptor binding	6/706	32/17697	0.00147144	0.0308556	0.0274574	EDN2/TAC1/EDN1/MRAP2/CCKBR/PRLH	6
MF	GO:0071813	lipoprotein particle binding	6/706	33/17697	0.00173861	0.0343748	0.0305891	APOA2/COLEC12/LIPC/CD36/GPIHBP1/APOA1	6
MF	GO:0071814	protein-lipid complex binding	6/706	33/17697	0.00173861	0.0343748	0.0305891	APOA2/COLEC12/LIPC/CD36/GPIHBP1/APOA1	6
MF	GO:0038024	cargo receptor activity	10/706	85/17697	0.00201722	0.0378894	0.0337166	VTN/ENPP3/ENDOU/MRC1/COLEC12/CD36/ASGR2/CD5/ENPP1/TFR2	10
MF	GO:0001786	phosphatidylserine binding	8/706	58/17697	0.00202588	0.0378894	0.0337166	MME/CAVIN2/JPH2/ANXA13/GSDMC/SYT4/GAP43/SYT2	8
MF	GO:0015103	inorganic anion transmembrane transporter activity	14/706	146/17697	0.00213171	0.0388196	0.0345443	ANO2/CLIC5/SLC5A5/SLC4A4/SLC17A7/APOL1/SLC26A4/ADAMTS8/SLC26A9/GABRA3/AQP6/SLC12A3/CLDN17/CLCNKA	14
MF	GO:0044548	S100 protein binding	4/706	15/17697	0.00241082	0.0427766	0.0380655	KCNK3/S100A6/S100B/S100A1	4
MF	GO:0035326	enhancer binding	13/706	133/17697	0.00255726	0.0442405	0.0393683	BHLHE41/CDX2/NR5A2/GATA5/SIX3/NKX2-1/ARX/MEOX2/HOXA6/ISL1/LHX1/POU4F1/NR5A1	13
MF	GO:0001871	pattern binding	5/706	25/17697	0.00272294	0.0448637	0.0399229	VTN/ENPP3/ENDOU/ENPP1/PTX3	5
MF	GO:0030247	polysaccharide binding	5/706	25/17697	0.00272294	0.0448637	0.0399229	VTN/ENPP3/ENDOU/ENPP1/PTX3	5
MF	GO:0072341	modified amino acid binding	10/706	89/17697	0.00284424	0.0457725	0.0407315	MME/DPEP1/CAVIN2/JPH2/ANXA13/GSDMC/SYT4/GAP43/CPS1/SYT2	10
MF	GO:0030246	carbohydrate binding	21/706	271/17697	0.00294032	0.0462433	0.0411505	VTN/LGALS3/LGALS4/CLEC3A/ENPP3/ITLN1/ENDOU/ITLN2/MRC1/COLEC12/BCAN/ASGR2/CNTN1/REG1A/ENPP1/CLEC2L/SIGLEC16/PTX3/SIGLEC11/CHODL/KRT1	21
MF	GO:0017147	Wnt-protein binding	6/706	37/17697	0.00318849	0.0490318	0.0436319	SFRP1/SFRP4/TRABD2A/APCDD1/FRZB/SFRP5	6
MF	GO:0070325	lipoprotein particle receptor binding	5/706	26/17697	0.00326216	0.0490743	0.0436697	APOA2/APOB/APOC3/RELN/APOA1	5
