# Supplementary material for: Screening and Identification of Prognostic Tumor-Infiltrating Immune Cells and Genes of Endometrioid Endometrial Adenocarcinoma: Based on The Cancer Genome Atlas Database and Bioinformatics
Source: Front Oncol. 2020 Dec 1;10:554214. doi: 10.3389/fonc.2020.554214 (PMC7737471; doi:10.3389/fonc.2020.554214)
Supplement: Supplementary file 6 [file Table_6.xlsx]

## Sheet: Table S6
Table S6. KEGG terms of differentially expressed genes
ID	Description	Gene Ratio	Background Ratio	P Value	P.adjust	Q Value	Gene ID	Count
hsa04657	IL-17 signaling pathway	20/262	94/6192	1.33252e-09	1.93215e-07	1.72526e-07	4586/2354/6374/4318/1440/3934/2920/2921/2353/6364/8061/4314/6347/4322/6361/3576/6372/27189/3569/27190	20
hsa04060	Cytokine-cytokine receptor interaction	34/262	294/6192	5.70122e-08	4.13339e-06	3.69079e-06	6367/9573/6374/1440/3552/2920/2921/3976/6364/9235/6347/6373/8600/6387/2662/4838/10563/51561/53833/6366/6361/3576/654/6372/8744/27189/4982/3569/652/5196/9173/7042/27190/3598	34
hsa04061	Viral protein interaction with cytokine and cytokine receptor	16/262	100/6192	3.66564e-06	0.000177173	0.000158201	6367/6374/2920/2921/6364/6347/6373/6387/10563/53833/6366/6361/3576/6372/3569/5196	16
hsa04270	Vascular smooth muscle contraction	16/262	132/6192	0.000126615	0.00458979	0.00409832	1907/94274/72/797/4629/133/4638/4660/1906/283748/3779/2977/810/26279/4880/10268	16
hsa04610	Complement and coagulation cascades	12/262	85/6192	0.000213269	0.00618479	0.00552254	3053/7448/2147/7056/2266/2243/5648/730/2244/725/5265/718	12
hsa04668	TNF signaling pathway	13/262	112/6192	0.000825675	0.0199538	0.0178172	6374/4318/2920/2921/2353/3976/6364/1906/330/4314/6347/6372/3569	13
hsa04080	Neuroactive ligand-receptor interaction	26/262	340/6192	0.00225636	0.046739	0.0417343	1907/9248/6863/797/133/2147/5646/10888/1906/6751/283869/5733/1134/8811/6866/2556/718/5745/9934/1081/6755/887/51052/5731/7200/4986	26
