# Supplementary material for: Screening and Identification of Prognostic Tumor-Infiltrating Immune Cells and Genes of Endometrioid Endometrial Adenocarcinoma: Based on The Cancer Genome Atlas Database and Bioinformatics
Source: Front Oncol. 2020 Dec 1;10:554214. doi: 10.3389/fonc.2020.554214 (PMC7737471; doi:10.3389/fonc.2020.554214)
Supplement: Supplementary file 7 [file Table_7.xlsx]

## Sheet: Table S7
Table S7. Gene sets in GSEA of differentially expressed genes
NAME	SIZE	ES	NES	NOM p-val	FDR q-val	RANK AT MAX	LEADING EDGE
GSE9988_LPS_VS_VEHICLE_TREATED_MONOCYTE_UP	24	0.725461	2.17558	0	0.0280617	227	tags=83%, list=18%, signal=99%
GSE9988_LPS_VS_CTRL_TREATED_MONOCYTE_UP	23	0.740229	2.14043	0	0.0279779	227	tags=87%, list=18%, signal=104%
GSE27434_WT_VS_DNMT1_KO_TREG_DN	17	0.779056	2.13077	0	0.0260318	260	tags=94%, list=20%, signal=117%
GSE9006_HEALTHY_VS_TYPE_1_DIABETES_PBMC_AT_DX_DN	19	0.645749	2.10373	0	0.0197471	367	tags=84%, list=29%, signal=116%
GSE9988_ANTI_TREM1_AND_LPS_VS_CTRL_TREATED_MONOCYTES_UP	21	0.723679	2.0964	0	0.016615	227	tags=81%, list=18%, signal=97%
GSE37605_FOXP3_FUSION_GFP_VS_IRES_GFP_TREG_C57BL6_DN	20	0.655774	2.07147	0	0.0166266	293	tags=80%, list=23%, signal=102%
GSE2706_UNSTIM_VS_2H_LPS_DC_DN	15	0.754736	2.05519	0	0.0168255	279	tags=93%, list=22%, signal=118%
GSE45365_NK_CELL_VS_BCELL_UP	15	0.794784	2.02096	0	0.0186919	177	tags=87%, list=14%, signal=99%
GSE42021_CD24INT_VS_CD24LOW_TCONV_THYMUS_UP	15	0.722124	2.01446	0	0.0182662	223	tags=80%, list=17%, signal=96%
GSE9601_NFKB_INHIBITOR_VS_PI3K_INHIBITOR_TREATED_HCMV_INF_MONOCYTE_DN	18	0.64434	1.97259	0	0.019206	316	tags=83%, list=25%, signal=109%
GSE24574_BCL6_HIGH_TFH_VS_TCONV_CD4_TCELL_UP	16	0.645271	1.93929	0	0.0231998	314	tags=81%, list=25%, signal=106%
GSE29949_MICROGLIA_VS_DC_BRAIN_UP	15	0.653256	1.93227	0	0.0230307	167	tags=60%, list=13%, signal=68%
GSE19198_CTRL_VS_IL21_TREATED_TCELL_24H_UP	19	0.674416	2.00777	0.0018315	0.0179096	301	tags=84%, list=24%, signal=109%
GSE14769_UNSTIM_VS_40MIN_LPS_BMDM_DN	19	0.750385	2.09108	0.00195695	0.0139922	260	tags=89%, list=20%, signal=111%
GSE9988_LOW_LPS_VS_CTRL_TREATED_MONOCYTE_UP	27	0.73054	2.17866	0.00199203	0.0561235	227	tags=85%, list=18%, signal=101%
GSE17721_LPS_VS_PAM3CSK4_2H_BMDC_UP	16	0.692974	1.99784	0.00199203	0.0176579	227	tags=75%, list=18%, signal=90%
GSE32986_CURDLAN_HIGHDOSE_VS_GMCSF_AND_CURDLAN_HIGHDOSE_STIM_DC_DN	18	0.747751	2.1128	0.002	0.0224934	256	tags=89%, list=20%, signal=110%
GSE46606_IRF4_KO_VS_WT_UNSTIM_BCELL_DN	18	0.56276	1.87414	0.00201207	0.0307946	278	tags=67%, list=22%, signal=84%
GSE18804_SPLEEN_MACROPHAGE_VS_BRAIN_TUMORAL_MACROPHAGE_UP	22	0.619212	1.99881	0.00381679	0.0181552	99	tags=50%, list=8%, signal=53%
GSE17721_LPS_VS_POLYIC_1H_BMDC_UP	15	0.638421	1.93231	0.00384615	0.0237286	37	tags=47%, list=3%, signal=47%
GSE36891_POLYIC_TLR3_VS_PAM_TLR2_STIM_PERITONEAL_MACROPHAGE_UP	31	0.668048	2.0939	0.00389864	0.0150634	316	tags=84%, list=25%, signal=109%
GSE46606_UNSTIM_VS_CD40L_IL2_IL5_1DAY_STIMULATED_IRF4HIGH_SORTED_BCELL_DN	16	0.774496	2.01413	0.00389864	0.0174359	212	tags=88%, list=17%, signal=104%
GSE22025_TGFB1_VS_TGFB1_AND_PROGESTERONE_TREATED_CD4_TCELL_DN	16	0.606563	1.86905	0.00389864	0.0297037	280	tags=69%, list=22%, signal=87%
GSE9316_IL6_KO_VS_IFNG_KO_INVIVO_EXPANDED_CD4_TCELL_DN	16	0.761111	2.06937	0.00395257	0.0156097	316	tags=100%, list=25%, signal=131%
GSE42021_CD24HI_TREG_VS_CD24HI_TCONV_THYMUS_DN	18	0.679955	2.00444	0.00400802	0.0178653	256	tags=78%, list=20%, signal=96%
GSE34179_THPOK_KO_VS_WT_VA14I_NKTCELL_DN	17	0.660928	1.95377	0.00406504	0.0218799	251	tags=76%, list=20%, signal=94%
GSE42021_TREG_PLN_VS_CD24HI_TREG_THYMUS_UP	15	0.730251	1.97844	0.00411523	0.019704	227	tags=80%, list=18%, signal=96%
GSE9988_ANTI_TREM1_VS_CTRL_TREATED_MONOCYTES_UP	17	0.704301	1.97303	0.00578035	0.019892	212	tags=76%, list=17%, signal=90%
GSE41176_WT_VS_TAK1_KO_ANTI_IGM_STIM_BCELL_6H_UP	21	0.610537	2.04241	0.00579151	0.0163133	382	tags=81%, list=30%, signal=114%
GSE37605_TREG_VS_TCONV_NOD_FOXP3_FUSION_GFP_UP	23	0.73318	2.12306	0.00584795	0.0228107	256	tags=87%, list=20%, signal=107%
GSE14769_UNSTIM_VS_80MIN_LPS_BMDM_DN	16	0.722778	2.04573	0.00596422	0.0162516	260	tags=81%, list=20%, signal=101%
GSE9988_ANTI_TREM1_AND_LPS_VS_VEHICLE_TREATED_MONOCYTES_UP	20	0.686598	2.04675	0.0060241	0.0172673	227	tags=75%, list=18%, signal=90%
GSE7852_LN_VS_FAT_TCONV_DN	16	0.681392	1.9163	0.00612245	0.024261	346	tags=88%, list=27%, signal=119%
GSE20715_0H_VS_24H_OZONE_TLR4_KO_LUNG_DN	15	0.601925	1.80931	0.00616016	0.0417616	202	tags=60%, list=16%, signal=70%
GSE360_L_DONOVANI_VS_B_MALAYI_LOW_DOSE_DC_UP	19	0.660491	2.01625	0.00631579	0.0187786	367	tags=89%, list=29%, signal=124%
GSE37605_FOXP3_FUSION_GFP_VS_IRES_GFP_TREG_C57BL6_UP	29	0.661295	2.10352	0.00743494	0.0172787	278	tags=79%, list=22%, signal=99%
GSE21380_TFH_VS_GERMINAL_CENTER_TFH_CD4_TCELL_UP	15	0.612802	1.88655	0.00793651	0.0295037	399	tags=87%, list=31%, signal=125%
GSE360_L_MAJOR_VS_T_GONDII_MAC_UP	15	0.564387	1.74244	0.00793651	0.0531067	398	tags=80%, list=31%, signal=115%
GSE17721_CTRL_VS_LPS_1H_BMDC_DN	16	0.648293	1.87625	0.00795229	0.0310304	251	tags=75%, list=20%, signal=92%
GSE9988_LOW_LPS_VS_VEHICLE_TREATED_MONOCYTE_UP	25	0.696366	2.06038	0.00804829	0.01661	227	tags=80%, list=18%, signal=95%
GSE12392_IFNAR_KO_VS_IFNB_KO_CD8_NEG_SPLEEN_DC_DN	18	0.539972	1.71756	0.00970874	0.0605793	169	tags=50%, list=13%, signal=57%
GSE22935_WT_VS_MYD88_KO_MACROPHAGE_DN	20	0.579511	1.80885	0.0131827	0.0411762	294	tags=70%, list=23%, signal=90%
GSE9988_ANTI_TREM1_VS_LPS_MONOCYTE_DN	16	0.63782	1.79754	0.0137795	0.0410744	227	tags=75%, list=18%, signal=90%
GSE36891_UNSTIM_VS_POLYIC_TLR3_STIM_PERITONEAL_MACROPHAGE_UP	23	0.660769	1.9461	0.0140562	0.0222475	212	tags=70%, list=17%, signal=82%
GSE37605_C57BL6_VS_NOD_FOXP3_FUSION_GFP_TREG_DN	21	0.686822	1.92984	0.0149254	0.0226602	260	tags=81%, list=20%, signal=100%
GSE360_LOW_DOSE_B_MALAYI_VS_M_TUBERCULOSIS_DC_DN	16	0.626475	1.87139	0.015534	0.0305453	346	tags=81%, list=27%, signal=110%
GSE29617_CTRL_VS_DAY7_TIV_FLU_VACCINE_PBMC_2008_UP	17	0.69419	1.86104	0.0156556	0.0311215	169	tags=71%, list=13%, signal=80%
GSE34392_ST2_KO_VS_WT_DAY8_LCMV_EFFECTOR_CD8_TCELL_DN	16	0.632362	1.80748	0.0158416	0.0400379	256	tags=69%, list=20%, signal=85%
GSE22886_NAIVE_CD8_TCELL_VS_NEUTROPHIL_DN	16	0.535081	1.67245	0.0176125	0.0749422	255	tags=63%, list=20%, signal=77%
GSE2706_LPS_VS_R848_AND_LPS_8H_STIM_DC_DN	17	0.534487	1.71309	0.0176817	0.0606625	271	tags=65%, list=21%, signal=81%
GSE17721_LPS_VS_CPG_2H_BMDC_UP	15	0.62854	1.8232	0.0194932	0.0398668	260	tags=73%, list=20%, signal=91%
GSE8921_3H_VS_24H_TLR1_2_STIM_MONOCYTE_DN	16	0.592691	1.75936	0.019802	0.0498994	254	tags=69%, list=20%, signal=85%
GSE23925_LIGHT_ZONE_VS_NAIVE_BCELL_UP	20	0.62805	1.81955	0.020202	0.0403688	242	tags=70%, list=19%, signal=85%
GSE18281_CORTICAL_VS_MEDULLARY_THYMOCYTE_UP	15	0.651436	1.81831	0.020284	0.0397617	253	tags=73%, list=20%, signal=90%
GSE24671_CTRL_VS_BAKIMULC_INFECTED_MOUSE_SPLENOCYTES_DN	17	0.568454	1.75493	0.0211132	0.0503413	414	tags=82%, list=32%, signal=120%
GSE28783_ANTI_MIR33_VS_UNTREATED_ATHEROSCLEROSIS_MACROPHAGE_UP	17	0.533097	1.69592	0.0211538	0.0669922	394	tags=71%, list=31%, signal=101%
GSE360_CTRL_VS_L_MAJOR_DC_DN	21	0.576395	1.86947	0.0214425	0.0302456	367	tags=81%, list=29%, signal=112%
GSE22196_HEALTHY_VS_OBESE_MOUSE_SKIN_GAMMADELTA_TCELL_DN	15	0.644468	1.83072	0.022	0.0381536	209	tags=73%, list=16%, signal=87%
GSE16385_ROSIGLITAZONE_IFNG_TNF_VS_IL4_STIM_MACROPHAGE_UP	16	0.650285	1.80776	0.0225141	0.0407243	222	tags=69%, list=17%, signal=82%
GSE9988_ANTI_TREM1_VS_LOW_LPS_MONOCYTE_DN	17	0.619719	1.76211	0.0234834	0.0499871	367	tags=88%, list=29%, signal=122%
GSE23321_CENTRAL_MEMORY_VS_NAIVE_CD8_TCELL_UP	15	0.588302	1.73279	0.0248566	0.0559207	388	tags=80%, list=30%, signal=114%
GSE22935_WT_VS_MYD88_KO_MACROPHAGE_48H_MBOVIS_BCG_STIM_UP	15	0.609425	1.80111	0.0256917	0.0403094	202	tags=60%, list=16%, signal=70%
GSE41176_WT_VS_TAK1_KO_ANTI_IGM_STIM_BCELL_3H_UP	15	0.670041	1.8497	0.027027	0.0333854	210	tags=73%, list=16%, signal=87%
GSE9988_ANTI_TREM1_VS_ANTI_TREM1_AND_LPS_MONOCYTE_DN	19	0.595219	1.75107	0.027027	0.0511946	227	tags=68%, list=18%, signal=82%
GSE26343_UNSTIM_VS_LPS_STIM_NFAT5_KO_MACROPHAGE_DN	17	0.64121	1.80368	0.0273973	0.0402152	227	tags=71%, list=18%, signal=85%
GSE19198_1H_VS_6H_IL21_TREATED_TCELL_UP	18	0.482506	1.57432	0.0296296	0.115864	422	tags=78%, list=33%, signal=115%
GSE45365_NK_CELL_VS_CD11B_DC_DN	15	0.664306	1.76345	0.0298211	0.0504326	139	tags=67%, list=11%, signal=74%
GSE360_L_DONOVANI_VS_B_MALAYI_HIGH_DOSE_DC_UP	16	0.577618	1.77936	0.030303	0.0461866	367	tags=81%, list=29%, signal=113%
GSE9509_LPS_VS_LPS_AND_IL10_STIM_IL10_KO_MACROPHAGE_10MIN_UP	16	0.550981	1.71377	0.0307692	0.0614666	187	tags=56%, list=15%, signal=65%
GSE21360_SECONDARY_VS_QUATERNARY_MEMORY_CD8_TCELL_UP	17	0.610228	1.65582	0.0334573	0.0800055	316	tags=71%, list=25%, signal=93%
GSE7596_AKT_TRANSD_VS_CTRL_CD4_TCONV_WITH_TGFB_DN	15	0.527618	1.67671	0.0363636	0.0739118	140	tags=47%, list=11%, signal=52%
GSE22501_PERIPHERAL_BLOOD_VS_CORD_BLOOD_TREG_UP	18	0.500138	1.57756	0.0394477	0.114766	67	tags=39%, list=5%, signal=40%
GSE43700_UNTREATED_VS_IL10_TREATED_PBMC_UP	16	0.566399	1.66278	0.0413534	0.0776169	55	tags=44%, list=4%, signal=45%
GSE22886_DAY0_VS_DAY1_MONOCYTE_IN_CULTURE_DN	18	0.540669	1.60146	0.0428571	0.104084	395	tags=72%, list=31%, signal=103%
GSE28449_WT_VS_LRF_KO_GERMINAL_CENTER_BCELL_UP	17	0.504157	1.61449	0.0430528	0.1002	312	tags=65%, list=24%, signal=85%
GSE41978_WT_VS_ID2_KO_KLRG1_LOW_EFFECTOR_CD8_TCELL_UP	19	0.480603	1.56045	0.0437262	0.116492	262	tags=53%, list=21%, signal=65%
GSE17721_PAM3CSK4_VS_GADIQUIMOD_1H_BMDC_UP	17	0.52027	1.60629	0.0440613	0.1026	47	tags=35%, list=4%, signal=36%
GSE2405_0H_VS_3H_A_PHAGOCYTOPHILUM_STIM_NEUTROPHIL_UP	17	0.485377	1.56618	0.0450281	0.115786	359	tags=65%, list=28%, signal=89%
GSE45365_CD8A_DC_VS_CD11B_DC_IFNAR_KO_MCMV_INFECTION_DN	16	0.547313	1.66558	0.0458891	0.0773628	69	tags=44%, list=5%, signal=46%
GSE22025_TGFB1_VS_TGFB1_AND_PROGESTERONE_TREATED_CD4_TCELL_UP	15	0.507845	1.55968	0.0478012	0.115625	157	tags=47%, list=12%, signal=53%
GSE13485_DAY3_VS_DAY21_YF17D_VACCINE_PBMC_DN	19	0.480314	1.57127	0.0483271	0.114734	348	tags=63%, list=27%, signal=86%
GSE360_HIGH_DOSE_B_MALAYI_VS_M_TUBERCULOSIS_DC_DN	20	0.514026	1.64726	0.05	0.0826151	346	tags=65%, list=27%, signal=88%
GSE43955_1H_VS_20H_ACT_CD4_TCELL_WITH_TGFB_IL6_DN	17	0.541361	1.61335	0.0502008	0.0994171	414	tags=82%, list=32%, signal=120%
GSE18804_SPLEEN_MACROPHAGE_VS_COLON_TUMORAL_MACROPHAGE_UP	15	0.503314	1.56116	0.0514851	0.117456	395	tags=73%, list=31%, signal=105%
GSE24574_BCL6_HIGH_TFH_VS_NAIVE_CD4_TCELL_UP	17	0.476247	1.53215	0.054902	0.131516	321	tags=65%, list=25%, signal=85%
GSE17721_PAM3CSK4_VS_CPG_2H_BMDC_DN	15	0.505108	1.54255	0.0561122	0.126153	428	tags=73%, list=34%, signal=109%
GSE41176_UNSTIM_VS_ANTI_IGM_STIM_BCELL_1H_UP	21	0.515627	1.59314	0.0610236	0.108015	227	tags=62%, list=18%, signal=74%
GSE28130_ACTIVATED_VS_INDUCEED_TREG_DN	21	0.427824	1.44415	0.0630435	0.179718	572	tags=81%, list=45%, signal=144%
GSE17721_CTRL_VS_PAM3CSK4_4H_BMDC_DN	15	0.473854	1.51337	0.0637066	0.141065	516	tags=80%, list=40%, signal=133%
GSE19941_UNSTIM_VS_LPS_STIM_IL10_KO_MACROPHAGE_UP	15	0.488229	1.50839	0.0637899	0.143258	465	tags=80%, list=36%, signal=124%
GSE17721_CTRL_VS_LPS_4H_BMDC_DN	15	0.462865	1.46534	0.0689655	0.164511	244	tags=53%, list=19%, signal=65%
GSE17721_LPS_VS_GARDIQUIMOD_1H_BMDC_UP	17	0.484183	1.51992	0.0697674	0.138008	275	tags=53%, list=22%, signal=67%
GSE17974_IL4_AND_ANTI_IL12_VS_UNTREATED_2H_ACT_CD4_TCELL_DN	18	0.455067	1.48824	0.0699029	0.15261	62	tags=33%, list=5%, signal=35%
GSE3982_BCELL_VS_NKCELL_DN	15	0.475926	1.4953	0.0702403	0.148644	256	tags=53%, list=20%, signal=66%
GSE34156_TLR1_TLR2_LIGAND_VS_NOD2_AND_TLR1_TLR2_LIGAND_24H_TREATED_MONOCYTE_DN	15	0.487264	1.46788	0.0711462	0.163795	86	tags=33%, list=7%, signal=35%
GSE43955_10H_VS_60H_ACT_CD4_TCELL_WITH_TGFB_IL6_DN	15	0.45132	1.43204	0.0729783	0.187132	312	tags=53%, list=24%, signal=70%
GSE360_CTRL_VS_L_DONOVANI_DC_DN	18	0.492002	1.58083	0.076	0.114055	399	tags=72%, list=31%, signal=104%
GSE24081_CONTROLLER_VS_PROGRESSOR_HIV_SPECIFIC_CD8_TCELL_UP	17	0.462183	1.49831	0.0773481	0.147973	304	tags=59%, list=24%, signal=76%
GSE36888_UNTREATED_VS_IL2_TREATED_STAT5_AB_KNOCKIN_TCELL_2H_UP	17	0.546031	1.57368	0.078125	0.114707	367	tags=76%, list=29%, signal=106%
GSE21670_STAT3_KO_VS_WT_CD4_TCELL_DN	15	0.557726	1.57019	0.0809249	0.114388	374	tags=80%, list=29%, signal=112%
GSE360_CTRL_VS_T_GONDII_DC_DN	16	0.492046	1.49908	0.0811881	0.148958	278	tags=56%, list=22%, signal=71%
GSE21546_WT_VS_SAP1A_KO_AND_ELK1_KO_ANTI_CD3_STIM_DP_THYMOCYTES_UP	15	0.493121	1.47409	0.0887246	0.160376	273	tags=53%, list=21%, signal=67%
GSE8515_IL1_VS_IL6_4H_STIM_MAC_UP	19	0.517973	1.52328	0.0889328	0.137178	163	tags=53%, list=13%, signal=59%
GSE3982_MAST_CELL_VS_BCELL_UP	15	0.4662	1.45226	0.09839	0.173657	459	tags=73%, list=36%, signal=113%
GSE43863_NAIVE_VS_MEMORY_TH1_CD4_TCELL_D150_LCMV_UP	21	0.413554	1.41805	0.0988142	0.19515	348	tags=57%, list=27%, signal=77%
GSE22025_PROGESTERONE_VS_TGFB1_AND_PROGESTERONE_TREATED_CD4_TCELL_DN	15	0.435042	1.38902	0.0990099	0.217417	277	tags=60%, list=22%, signal=76%
GSE41176_UNSTIM_VS_ANTI_IGM_STIM_BCELL_3H_UP	20	0.494649	1.48274	0.1	0.155018	367	tags=70%, list=29%, signal=97%
GSE360_T_GONDII_VS_B_MALAYI_HIGH_DOSE_DC_UP	18	0.427295	1.42361	0.101594	0.193525	227	tags=44%, list=18%, signal=53%
GSE2585_CD80_HIGH_VS_LOW_AIRE_KO_MTEC_UP	19	0.433258	1.42155	0.105675	0.193602	281	tags=53%, list=22%, signal=66%
GSE1448_ANTI_VALPHA2_VS_VBETA5_DP_THYMOCYTE_DN	17	0.427185	1.40558	0.107607	0.205057	353	tags=59%, list=28%, signal=80%
GSE360_L_MAJOR_VS_B_MALAYI_LOW_DOSE_DC_UP	20	0.40479	1.36615	0.112403	0.224796	594	tags=85%, list=47%, signal=157%
GSE22886_IL2_VS_IL15_STIM_NKCELL_UP	16	0.443118	1.37162	0.114783	0.224976	302	tags=56%, list=24%, signal=73%
GSE36392_EOSINOPHIL_VS_MAC_IL25_TREATED_LUNG_UP	16	0.438616	1.38	0.11575	0.220617	489	tags=69%, list=38%, signal=110%
GSE22886_TH1_VS_TH2_48H_ACT_UP	16	0.446232	1.39912	0.11583	0.209484	279	tags=50%, list=22%, signal=63%
GSE37301_LYMPHOID_PRIMED_MPP_VS_COMMON_LYMPHOID_PROGENITOR_DN	15	0.44398	1.36878	0.116858	0.223737	361	tags=60%, list=28%, signal=83%
GSE22443_NAIVE_VS_ACT_AND_IL2_TREATED_CD8_TCELL_DN	17	0.434143	1.38581	0.117296	0.218677	263	tags=47%, list=21%, signal=58%
GSE4748_CYANOBACTERIUM_LPSLIKE_VS_LPS_AND_CYANOBACTERIUM_LPSLIKE_STIM_DC_3H_DN	16	0.466208	1.38379	0.11985	0.218469	585	tags=88%, list=46%, signal=160%
GSE2706_R848_VS_R848_AND_LPS_2H_STIM_DC_DN	15	0.520664	1.44137	0.123574	0.18031	387	tags=80%, list=30%, signal=113%
GSE29164_DAY3_VS_DAY7_CD8_TCELL_AND_IL12_TREATED_MELANOMA_DN	16	0.413727	1.31194	0.134146	0.26402	568	tags=81%, list=45%, signal=145%
GSE36888_UNTREATED_VS_IL2_TREATED_TCELL_17H_DN	15	0.487326	1.3728	0.139535	0.22601	255	tags=60%, list=20%, signal=74%
GSE16386_IL4_VS_IL4_AND_ROSIGLITAZONE_STIM_MACROPHAGE_6H_DN	19	0.41862	1.33845	0.143885	0.250532	245	tags=47%, list=19%, signal=58%
GSE32423_MEMORY_VS_NAIVE_CD8_TCELL_IL7_IL4_UP	15	0.409095	1.30469	0.144531	0.270533	384	tags=60%, list=30%, signal=85%
GSE22611_NOD2_TRANSD_VS_CTRL_TRANSD_HEK293_MDP_STIM_2H_UP	18	0.40077	1.31561	0.150659	0.266546	478	tags=72%, list=37%, signal=114%
GSE9960_GRAM_POS_VS_GRAM_NEG_AND_POS_SEPSIS_PBMC_DN	19	0.403621	1.34178	0.153551	0.248987	267	tags=47%, list=21%, signal=59%
GSE34205_HEALTHY_VS_RSV_INF_INFANT_PBMC_DN	15	0.418974	1.31393	0.155945	0.266261	242	tags=47%, list=19%, signal=57%
GSE27786_CD8_TCELL_VS_ERYTHROBLAST_DN	21	0.363711	1.31378	0.159136	0.264295	396	tags=57%, list=31%, signal=81%
GSE29949_MICROGLIA_BRAIN_VS_CD8_NEG_DC_SPLEEN_UP	15	0.420058	1.27981	0.16036	0.280311	382	tags=60%, list=30%, signal=85%
GSE360_T_GONDII_VS_M_TUBERCULOSIS_MAC_DN	15	0.457746	1.36945	0.165029	0.225043	302	tags=53%, list=24%, signal=69%
GSE6092_UNSTIM_VS_IFNG_STIM_AND_B_BURGDORFERI_INF_ENDOTHELIAL_CELL_DN	17	0.396628	1.29798	0.169661	0.269768	194	tags=41%, list=15%, signal=48%
GSE2405_0H_VS_3H_A_PHAGOCYTOPHILUM_STIM_NEUTROPHIL_DN	15	0.418122	1.30261	0.172084	0.268619	587	tags=87%, list=46%, signal=159%
GSE11961_MARGINAL_ZONE_BCELL_VS_MEMORY_BCELL_DAY7_DN	19	0.38589	1.2799	0.175097	0.282304	387	tags=58%, list=30%, signal=82%
GSE360_L_MAJOR_VS_B_MALAYI_HIGH_DOSE_DC_UP	19	0.388351	1.29802	0.178571	0.271735	364	tags=58%, list=29%, signal=80%
GSE360_DC_VS_MAC_B_MALAYI_HIGH_DOSE_DN	15	0.418307	1.30267	0.180077	0.270659	255	tags=47%, list=20%, signal=58%
GSE25123_WT_VS_PPARG_KO_MACROPHAGE_UP	17	0.440354	1.3204	0.180608	0.266185	256	tags=53%, list=20%, signal=65%
GSE19825_NAIVE_VS_IL2RAHIGH_DAY3_EFF_CD8_TCELL_UP	21	0.394044	1.28331	0.182609	0.280793	455	tags=67%, list=36%, signal=102%
GSE8515_CTRL_VS_IL1_4H_STIM_MAC_DN	17	0.448347	1.31947	0.187867	0.264961	293	tags=59%, list=23%, signal=75%
GSE5589_WT_VS_IL6_KO_LPS_AND_IL6_STIM_MACROPHAGE_45MIN_UP	15	0.379064	1.2161	0.189293	0.333758	797	tags=100%, list=62%, signal=263%
GSE40666_STAT1_KO_VS_STAT4_KO_CD8_TCELL_WITH_IFNA_STIM_90MIN_DN	15	0.465097	1.33695	0.191288	0.250124	222	tags=53%, list=17%, signal=64%
GSE43955_TGFB_IL6_VS_TGFB_IL6_IL23_TH17_ACT_CD4_TCELL_60H_DN	15	0.383077	1.21996	0.192164	0.333663	439	tags=60%, list=34%, signal=90%
GSE26488_HDAC7_KO_VS_VP16_TRANSGENIC_HDAC7_KO_DOUBLE_POSITIVE_THYMOCYTE_DN	18	0.385142	1.23884	0.194393	0.319577	572	tags=78%, list=45%, signal=139%
GSE17721_4_VS_24H_CPG_BMDC_UP	18	0.366607	1.24135	0.197628	0.318988	516	tags=72%, list=40%, signal=120%
GSE6269_E_COLI_VS_STREP_PNEUMO_INF_PBMC_DN	19	0.371967	1.23656	0.197959	0.317724	149	tags=37%, list=12%, signal=41%
GSE41978_ID2_KO_VS_ID2_KO_AND_BIM_KO_KLRG1_LOW_EFFECTOR_CD8_TCELL_UP	18	0.387844	1.28385	0.198428	0.282312	490	tags=67%, list=38%, signal=107%
GSE30971_CTRL_VS_LPS_STIM_MACROPHAGE_WBP7_KO_2H_UP	18	0.427029	1.29759	0.206759	0.268193	227	tags=50%, list=18%, signal=60%
GSE18281_PERIMEDULLARY_CORTICAL_REGION_VS_WHOLE_MEDULLA_THYMUS_DN	16	0.367453	1.21851	0.207939	0.333137	481	tags=63%, list=38%, signal=99%
GSE43955_1H_VS_60H_ACT_CD4_TCELL_WITH_TGFB_IL6_DN	16	0.422337	1.27229	0.20983	0.286271	334	tags=56%, list=26%, signal=75%
GSE2585_AIRE_KO_VS_WT_CD80_LOW_MTEC_UP	16	0.386156	1.22426	0.214286	0.330713	279	tags=50%, list=22%, signal=63%
GSE19825_NAIVE_VS_DAY3_EFF_CD8_TCELL_UP	15	0.418105	1.23807	0.228164	0.318275	152	tags=40%, list=12%, signal=45%
GSE46606_IRF4HIGH_VS_IRF4MID_CD40L_IL2_IL5_DAY1_STIMULATED_BCELL_DN	16	0.381012	1.19598	0.230089	0.357352	69	tags=25%, list=5%, signal=26%
GSE22025_UNTREATED_VS_TGFB1_AND_PROGESTERONE_TREATED_CD4_TCELL_DN	18	0.361396	1.18201	0.238921	0.368664	489	tags=72%, list=38%, signal=115%
GSE17721_CTRL_VS_CPG_1H_BMDC_DN	16	0.359451	1.16522	0.250988	0.383128	132	tags=31%, list=10%, signal=34%
GSE1925_CTRL_VS_3H_IFNG_STIM_MACROPHAGE_DN	19	0.341689	1.18891	0.254826	0.361969	272	tags=42%, list=21%, signal=53%
GSE11961_GERMINAL_CENTER_BCELL_DAY7_VS_MEMORY_BCELL_DAY40_DN	16	0.369064	1.17152	0.262646	0.377651	357	tags=56%, list=28%, signal=77%
GSE32034_LY6C_HIGH_VS_LOW_MONOCYTE_UP	18	0.349629	1.14175	0.263692	0.397508	423	tags=56%, list=33%, signal=82%
GSE360_L_DONOVANI_VS_L_MAJOR_DC_DN	16	0.388463	1.19051	0.266019	0.362221	125	tags=31%, list=10%, signal=34%
GSE360_L_MAJOR_VS_B_MALAYI_LOW_DOSE_MAC_UP	15	0.359866	1.15147	0.26975	0.392063	172	tags=33%, list=13%, signal=38%
GSE20715_WT_VS_TLR4_KO_24H_OZONE_LUNG_UP	16	0.369955	1.16198	0.270417	0.385447	420	tags=63%, list=33%, signal=92%
GSE15733_BM_VS_SPLEEN_MEMORY_CD4_TCELL_UP	16	0.357172	1.1449	0.273622	0.396227	605	tags=81%, list=47%, signal=153%
GSE15930_STIM_VS_STIM_AND_IFNAB_72H_CD8_T_CELL_UP	15	0.394832	1.17978	0.275605	0.369253	459	tags=67%, list=36%, signal=103%
GSE3720_UNSTIM_VS_LPS_STIM_VD2_GAMMADELTA_TCELL_DN	15	0.362267	1.15976	0.280072	0.383257	208	tags=33%, list=16%, signal=39%
GSE19825_NAIVE_VS_IL2RALOW_DAY3_EFF_CD8_TCELL_UP	15	0.391913	1.16159	0.286506	0.383399	185	tags=40%, list=14%, signal=46%
GSE22611_MUTANT_NOD2_VS_CTRL_TRANSDUCED_HEK293T_CELL_UP	18	0.345159	1.12734	0.297345	0.409468	280	tags=44%, list=22%, signal=56%
GSE29618_PRE_VS_DAY7_FLU_VACCINE_MONOCYTE_UP	18	0.376482	1.15038	0.299827	0.391141	360	tags=56%, list=28%, signal=76%
GSE22025_UNTREATED_VS_TGFB1_TREATED_CD4_TCELL_DN	16	0.349451	1.12407	0.308688	0.411138	482	tags=63%, list=38%, signal=99%
GSE43955_TH0_VS_TGFB_IL6_TH17_ACT_CD4_TCELL_30H_UP	15	0.386924	1.13166	0.309524	0.408783	380	tags=60%, list=30%, signal=84%
GSE17721_LPS_VS_CPG_8H_BMDC_UP	15	0.365641	1.13158	0.316081	0.406357	535	tags=73%, list=42%, signal=125%
GSE35543_IN_VIVO_NTREG_VS_CONVERTED_EX_ITREG_DN	16	0.337534	1.11695	0.326214	0.418305	517	tags=69%, list=41%, signal=114%
GSE37532_WT_VS_PPARG_KO_LN_TREG_DN	15	0.359269	1.11061	0.329457	0.424589	613	tags=80%, list=48%, signal=152%
GSE41176_WT_VS_TAK1_KO_UNSTIM_BCELL_UP	17	0.353551	1.10962	0.338889	0.423242	148	tags=35%, list=12%, signal=39%
GSE43955_1H_VS_10H_ACT_CD4_TCELL_DN	19	0.343633	1.09452	0.342308	0.442327	534	tags=68%, list=42%, signal=116%
GSE3203_WT_VS_IFNAR1_KO_INFLUENZA_INFECTED_LN_BCELL_DN	16	0.32989	1.06814	0.371154	0.478245	488	tags=63%, list=38%, signal=100%
GSE22611_MUTANT_NOD2_TRANSDUCED_VS_CTRL_HEK293T_STIMULATED_WITH_MDP_6H_UP	17	0.315427	1.05169	0.375472	0.497408	262	tags=41%, list=21%, signal=51%
GSE13411_SWITCHED_MEMORY_BCELL_VS_PLASMA_CELL_DN	16	0.307206	1.03815	0.38806	0.506354	188	tags=31%, list=15%, signal=36%
GSE37301_COMMON_LYMPHOID_PROGENITOR_VS_RAG2_KO_NK_CELL_DN	16	0.323018	1.02919	0.391051	0.513434	412	tags=56%, list=32%, signal=82%
GSE16385_IFNG_TNF_VS_ROSIGLITAZONE_STIM_MACROPHAGE_DN	21	0.296653	1.04822	0.400356	0.499737	406	tags=52%, list=32%, signal=76%
GSE45365_CD8A_DC_VS_CD11B_DC_IFNAR_KO_UP	16	0.319623	1.02384	0.407063	0.516706	427	tags=63%, list=33%, signal=93%
GSE25846_IL10_POS_VS_NEG_CD8_TCELL_DAY7_POST_CORONAVIRUS_BRAIN_UP	18	0.322245	1.05613	0.413603	0.493987	466	tags=61%, list=37%, signal=95%
GSE36476_CTRL_VS_TSST_ACT_72H_MEMORY_CD4_TCELL_OLD_UP	15	0.349566	1.03458	0.415238	0.508544	388	tags=53%, list=30%, signal=76%
GSE17721_CPG_VS_GARDIQUIMOD_2H_BMDC_UP	15	0.334484	1.0401	0.418478	0.506541	32	tags=20%, list=3%, signal=20%
GSE26488_CTRL_VS_PEPTIDE_INJECTION_HDAC7_DELTAP_TG_OT2_THYMOCYTE_UP	25	0.281275	1.02568	0.418728	0.516657	482	tags=56%, list=38%, signal=88%
GSE43863_TFH_VS_LY6C_LOW_CXCR5NEG_EFFECTOR_CD4_TCELL_DN	16	0.315502	1.00952	0.424812	0.536025	226	tags=38%, list=18%, signal=45%
GSE27670_CTRL_VS_BLIMP1_TRANSDUCED_GC_BCELL_UP	20	0.298571	1.00584	0.425287	0.538451	424	tags=55%, list=33%, signal=81%
GSE19888_CTRL_VS_TCELL_MEMBRANES_ACT_MAST_CELL_PRETREAT_A3R_INH_UP	15	0.344837	1.04139	0.427481	0.507457	566	tags=80%, list=44%, signal=142%
GSE29618_PRE_VS_DAY7_POST_TIV_FLU_VACCINE_PDC_UP	16	0.31882	1.00457	0.433515	0.537509	446	tags=63%, list=35%, signal=95%
GSE42088_UNINF_VS_LEISHMANIA_INF_DC_8H_UP	16	0.326904	0.989077	0.468127	0.555733	472	tags=69%, list=37%, signal=108%
GSE27786_NKTCELL_VS_ERYTHROBLAST_DN	15	0.320501	0.990557	0.477583	0.556275	450	tags=60%, list=35%, signal=92%
GSE19512_NAUTRAL_VS_INDUCED_TREG_UP	21	0.298912	0.984278	0.478343	0.559681	565	tags=71%, list=44%, signal=126%
GSE22935_WT_VS_MYD88_KO_MACROPHAGE_12H_MBOVIS_BCG_STIM_UP	16	0.297856	0.972421	0.479612	0.575838	546	tags=75%, list=43%, signal=129%
GSE19923_WT_VS_E2A_KO_DP_THYMOCYTE_UP	16	0.314618	0.960928	0.49499	0.5879	458	tags=56%, list=36%, signal=87%
GSE10325_MYELOID_VS_LUPUS_MYELOID_UP	22	0.311921	0.967258	0.497287	0.581131	668	tags=82%, list=52%, signal=169%
GSE4142_NAIVE_VS_MEMORY_BCELL_UP	15	0.296968	0.929221	0.532164	0.630063	79	tags=20%, list=6%, signal=21%
GSE22025_UNTREATED_VS_PROGESTERONE_TREATED_CD4_TCELL_UP	23	0.270312	0.929506	0.539048	0.63289	415	tags=52%, list=33%, signal=76%
GSE15930_STIM_VS_STIM_AND_TRICHOSTATINA_24H_CD8_T_CELL_UP	16	0.302129	0.941741	0.548204	0.615689	467	tags=63%, list=37%, signal=97%
GSE43957_UNTREATED_VS_NACL_TREATED_ANTI_CD3_CD28_STIM_CD4_TCELL_UP	16	0.285231	0.928663	0.554128	0.627691	63	tags=19%, list=5%, signal=19%
GSE43955_TH0_VS_TGFB_IL6_TH17_ACT_CD4_TCELL_10H_DN	16	0.291395	0.920792	0.563884	0.638208	353	tags=44%, list=28%, signal=60%
GSE41867_DAY6_VS_DAY15_LCMV_CLONE13_EFFECTOR_CD8_TCELL_UP	18	0.276422	0.902829	0.577193	0.664512	458	tags=61%, list=36%, signal=94%
GSE360_DC_VS_MAC_T_GONDII_UP	16	0.27829	0.898912	0.584906	0.66728	293	tags=38%, list=23%, signal=48%
GSE339_CD4POS_VS_CD4CD8DN_DC_IN_CULTURE_DN	15	0.303946	0.894031	0.59322	0.670704	424	tags=53%, list=33%, signal=79%
GSE22589_SIV_VS_HIV_AND_SIV_INFECTED_DC_UP	16	0.265401	0.875741	0.608229	0.697637	232	tags=31%, list=18%, signal=38%
GSE45365_NK_CELL_VS_CD11B_DC_UP	19	0.269713	0.857004	0.642147	0.724648	617	tags=74%, list=48%, signal=141%
GSE2770_IL12_VS_TGFB_AND_IL12_TREATED_ACT_CD4_TCELL_6H_UP	15	0.276477	0.853936	0.656547	0.726114	5	tags=13%, list=0%, signal=13%
GSE27092_WT_VS_HDAC7_PHOSPHO_DEFICIENT_CD8_TCELL_UP	18	0.255141	0.846124	0.656746	0.735437	128	tags=22%, list=10%, signal=24%
GSE1740_MCSF_VS_MCSF_AND_IFNG_DAY2_DERIVED_MACROPHAGE_WITH_IFNA_STIM_DN	16	0.268163	0.83472	0.669104	0.739871	67	tags=19%, list=5%, signal=20%
GSE4142_NAIVE_VS_MEMORY_BCELL_DN	19	0.253771	0.845893	0.66996	0.732089	463	tags=53%, list=36%, signal=81%
GSE9946_MATURE_STIMULATORY_VS_PROSTAGLANDINE2_TREATED_MATURE_DC_DN	15	0.270908	0.844149	0.672253	0.731503	588	tags=67%, list=46%, signal=122%
GSE360_L_DONOVANI_VS_T_GONDII_DC_UP	15	0.268605	0.835008	0.694245	0.7431	504	tags=60%, list=39%, signal=98%
GSE36476_YOUNG_VS_OLD_DONOR_MEMORY_CD4_TCELL_DN	23	0.229063	0.830386	0.695736	0.739476	334	tags=39%, list=26%, signal=52%
GSE9960_HEALTHY_VS_GRAM_NEG_AND_POS_SEPSIS_PBMC_UP	15	0.266777	0.833784	0.704082	0.737765	222	tags=33%, list=17%, signal=40%
GSE16385_ROSIGLITAZONE_IL4_VS_IFNG_TNF_STIM_MACROPHAGE_DN	16	0.249554	0.808239	0.71298	0.76054	379	tags=50%, list=30%, signal=70%
GSE29618_PRE_VS_DAY7_FLU_VACCINE_PDC_UP	21	0.245276	0.813149	0.726481	0.760022	463	tags=52%, list=36%, signal=81%
GSE29615_CTRL_VS_LAIV_FLU_VACCINE_PBMC_UP	16	0.241996	0.801972	0.726744	0.763365	559	tags=69%, list=44%, signal=121%
GSE29949_CD8_NEG_DC_SPLEEN_VS_DC_BRAIN_UP	15	0.25152	0.818186	0.733591	0.755962	353	tags=47%, list=28%, signal=64%
GSE8921_UNSTIM_0H_VS_TLR1_2_STIM_MONOCYTE_3H_DN	23	0.22921	0.810601	0.748134	0.760571	85	tags=17%, list=7%, signal=18%
GSE36476_YOUNG_VS_OLD_DONOR_MEMORY_CD4_TCELL_40H_TSST_ACT_UP	17	0.251908	0.787717	0.75041	0.782886	318	tags=41%, list=25%, signal=54%
GSE1460_DP_THYMOCYTE_VS_NAIVE_CD4_TCELL_CORD_BLOOD_DN	18	0.229536	0.783408	0.755814	0.785852	135	tags=22%, list=11%, signal=25%
GSE33162_HDAC3_KO_VS_HDAC3_KO_4H_LPS_STIM_MACROPHAGE_DN	20	0.233379	0.804913	0.76311	0.76261	222	tags=30%, list=17%, signal=36%
GSE27786_LSK_VS_ERYTHROBLAST_DN	15	0.234942	0.76212	0.77666	0.810627	450	tags=47%, list=35%, signal=71%
GSE22025_UNTREATED_VS_TGFB1_AND_PROGESTERONE_TREATED_CD4_TCELL_UP	17	0.238695	0.77595	0.782123	0.793693	143	tags=24%, list=11%, signal=26%
GSE29614_CTRL_VS_TIV_FLU_VACCINE_PBMC_2007_UP	15	0.225021	0.72106	0.792976	0.846805	465	tags=53%, list=36%, signal=83%
GSE9650_GP33_VS_GP276_LCMV_SPECIFIC_EXHAUSTED_CD8_TCELL_UP	16	0.249605	0.741008	0.794118	0.833769	653	tags=75%, list=51%, signal=152%
GSE17721_PAM3CSK4_VS_GADIQUIMOD_2H_BMDC_UP	18	0.218937	0.723438	0.814815	0.847396	334	tags=39%, list=26%, signal=52%
GSE43956_WT_VS_SGK1_KO_TH17_DIFFERENTIATED_CD4_TCELL_UP	20	0.222014	0.750655	0.823423	0.823231	739	tags=80%, list=58%, signal=187%
GSE21927_SPLEEN_VS_TUMOR_MONOCYTE_C57BL6_UP	17	0.229453	0.736811	0.824818	0.83621	327	tags=41%, list=26%, signal=55%
GSE21063_CTRL_VS_ANTI_IGM_STIM_BCELL_8H_DN	19	0.218086	0.731482	0.839851	0.840201	363	tags=42%, list=28%, signal=58%
GSE29618_LAIV_VS_TIV_FLU_VACCINE_DAY7_BCELL_UP	19	0.2125	0.698314	0.848754	0.873751	382	tags=42%, list=30%, signal=59%
GSE29618_PRE_VS_DAY7_FLU_VACCINE_BCELL_UP	15	0.202882	0.676967	0.871747	0.897219	295	tags=33%, list=23%, signal=43%
GSE37301_COMMON_LYMPHOID_PROGENITOR_VS_GRAN_MONO_PROGENITOR_DN	16	0.217989	0.66023	0.879646	0.913399	470	tags=56%, list=37%, signal=88%
GSE28783_ANTI_MIR33_VS_CTRL_ATHEROSCLEROSIS_MACROPHAGE_UP	15	0.202099	0.622817	0.912029	0.942211	234	tags=27%, list=18%, signal=32%
GSE24814_STAT5_KO_VS_WT_PRE_BCELL_UP	19	0.184981	0.620237	0.91637	0.940796	196	tags=26%, list=15%, signal=31%
GSE17721_CPG_VS_GARDIQUIMOD_12H_BMDC_UP	16	0.198557	0.629751	0.920755	0.93939	316	tags=38%, list=25%, signal=49%
GSE28737_BCL6_HET_VS_BCL6_KO_MARGINAL_ZONE_BCELL_UP	18	0.201774	0.633568	0.92599	0.939575	214	tags=28%, list=17%, signal=33%
GSE22443_IL2_VS_IL12_TREATED_ACT_CD8_TCELL_UP	15	0.199525	0.606496	0.937173	0.946052	542	tags=60%, list=42%, signal=103%
GSE37605_C57BL6_VS_NOD_FOXP3_FUSION_GFP_TREG_UP	15	0.202753	0.598433	0.940476	0.949215	409	tags=47%, list=32%, signal=68%
GSE16385_UNTREATED_VS_12H_ROSIGLITAZONE_TREATED_MACROPHAGE_UP	17	0.175021	0.580202	0.944773	0.948398	227	tags=24%, list=18%, signal=28%
GSE18281_CORTICAL_VS_MEDULLARY_THYMOCYTE_DN	18	0.17895	0.613615	0.945055	0.942906	371	tags=39%, list=29%, signal=54%
GSE2128_C57BL6_VS_NOD_THYMOCYTE_MIMETOPE_NEGATIVE_SELECTION_UP	15	0.180811	0.565711	0.94709	0.946811	140	tags=20%, list=11%, signal=22%
GSE13411_NAIVE_VS_SWITCHED_MEMORY_BCELL_UP	16	0.181046	0.583904	0.957916	0.949492	132	tags=19%, list=10%, signal=21%
GSE5589_WT_VS_IL6_KO_LPS_AND_IL10_STIM_MACROPHAGE_180MIN_UP	16	0.182012	0.571991	0.959108	0.950275	127	tags=19%, list=10%, signal=21%
GSE14769_UNSTIM_VS_20MIN_LPS_BMDM_UP	24	0.1678	0.596059	0.967864	0.947163	875	tags=88%, list=69%, signal=273%
GSE26488_WT_VS_HDAC7_DELTAP_TG_OT2_THYMOCYTE_WITH_PEPTIDE_INJECTION_UP	18	0.182159	0.565992	0.969811	0.950567	857	tags=89%, list=67%, signal=267%
GSE41176_UNSTIM_VS_ANTI_IGM_STIM_TAK1_KO_BCELL_6H_DN	25	0.15877	0.587299	0.974155	0.950789	544	tags=60%, list=43%, signal=103%
GSE23505_UNTREATED_VS_4DAY_IL6_IL1_TREATED_CD4_TCELL_DN	15	0.175563	0.545327	0.974659	0.952754	162	tags=20%, list=13%, signal=23%
GSE18791_UNSTIM_VS_NEWCATSLE_VIRUS_DC_1H_UP	15	0.169707	0.564234	0.982107	0.943864	1061	tags=100%, list=83%, signal=587%
GSE41867_DAY8_VS_DAY15_LCMV_ARMSTRONG_EFFECTOR_CD8_TCELL_DN	15	0.15226	0.494532	0.988462	0.97466	1083	tags=100%, list=85%, signal=653%
