# Supplementary material for: Screening and Identification of Prognostic Tumor-Infiltrating Immune Cells and Genes of Endometrioid Endometrial Adenocarcinoma: Based on The Cancer Genome Atlas Database and Bioinformatics
Source: Front Oncol. 2020 Dec 1;10:554214. doi: 10.3389/fonc.2020.554214 (PMC7737471; doi:10.3389/fonc.2020.554214)
Supplement: Supplementary file 9 [file Table_9.xlsx]

## Sheet: Sheet1
Table S9. Detailed Pearson correlation coefficient between hub genes and TIICs
Gene	TIICs and algorithms	Pearson correlation coefficient
APOL1	T cell CD4+_TIMER	0.495
	Neutrophil_TIMER	0.462
	Macrophage M1_CIBERSORT-ABS	0.419
	Macrophage M1_QUANTISEQ	0.396
	T cell CD8+_CIBERSORT-ABS	0.38
	NK cell_MCPCOUNTER	0.35
	Macrophage M1_CIBERSORT	0.345
	T cell CD8+ central memory_XCELL	0.339
	Macrophage M1_XCELL	0.322
	Plasmacytoid dendritic cell_XCELL	0.312
	NK cell_EPIC	0.307
	Macrophage_EPIC	0.304
	T cell CD8+_MCPCOUNTER	0.297
	Macrophage M2_CIBERSORT-ABS	0.295
	Myeloid dendritic cell activated_XCELL	0.294
	NK cell activated_CIBERSORT-ABS	0.292
	T cell CD4+ memory resting_CIBERSORT-ABS	0.292
	Myeloid dendritic cell_XCELL	0.289
	T cell CD8+_QUANTISEQ	0.288
	Macrophage/Monocyte_MCPCOUNTER	0.286
	Macrophage/Monocyte_MCPCOUNTER	0.286
	Monocyte_MCPCOUNTER	0.286
	Macrophage_XCELL	0.284
	Myeloid dendritic cell_TIMER	0.274
	Neutrophil_CIBERSORT-ABS	0.274
	Neutrophil_CIBERSORT	0.268
	Myeloid dendritic cell_MCPCOUNTER	0.263
	Class-switched memory B cell_XCELL	0.235
	T cell CD8+_CIBERSORT	0.225
	T cell CD8+_EPIC	0.222
	B cell_XCELL	0.203
	Monocyte_CIBERSORT	-0.201
	NK cell resting_CIBERSORT	-0.21
CCL17	Myeloid dendritic cell_XCELL	0.461
	Macrophage M1_QUANTISEQ	0.294
	T cell CD8+_CIBERSORT-ABS	0.294
	Myeloid dendritic cell activated_XCELL	0.283
	Myeloid dendritic cell_MCPCOUNTER	0.267
	Class-switched memory B cell_XCELL	0.265
	T cell CD8+_CIBERSORT	0.264
	T cell CD4+_TIMER	0.257
	T cell CD4+ memory resting_CIBERSORT-ABS	0.244
	T cell CD4+ naive_XCELL	0.244
	T cell CD8+ central memory_XCELL	0.229
	T cell CD4+ effector memory_XCELL	0.213
	T cell CD8+ naive_XCELL	-0.212
KRT15	Myeloid dendritic cell_TIMER	0.35
	Macrophage M1_QUANTISEQ	0.329
	Myeloid dendritic cell activated_CIBERSORT-ABS	0.288
	Myeloid dendritic cell activated_CIBERSORT	0.263
	T cell CD4+_TIMER	0.255
	Neutrophil_CIBERSORT-ABS	0.219
	Neutrophil_CIBERSOR	0.216
	Mast cell resting_CIBERSORT	0.214
	Neutrophil_MCPCOUNTER	0.214
	Mast cell resting_CIBERSORT-ABS	0.201
	Mast cell activated_CIBERSORT	-0.202
	Macrophage_TIMER	-0.228
KRT71	B cell_QUANTISEQ	0.269
	Myeloid dendritic cell_QUANTISEQ	0.241
	T cell CD4+ naive_CIBERSORT	0.236
	T cell CD4+ naive_CIBERSORT-ABS	0.236
	Mast cell activated_CIBERSORT-ABS	0.217
	Macrophage M0_CIBERSORT-ABS	0.213
	NK cell_QUANTISEQ	0.208
	Mast cell activated_CIBERSORT	0.2
	T cell CD4+ memory_XCELL	-0.201
	T cell CD4+ naive_XCELL	-0.204
	Mast cell resting_CIBERSORT-ABS	-0.208
	Mast cell resting_CIBERSORT	-0.211
	Neutrophil_CIBERSORT-ABS	-0.273
	Neutrophil_CIBERSORT	-0.278
KRT79	Macrophage M0_CIBERSORT	0.341
	Macrophage M0_CIBERSORT-ABS	0.264
	T cell CD4+ Th2_XCELL	0.226
	T cell CD8+ central memory_XCELL	-0.2
	NK cell_MCPCOUNTER	-0.203
	T cell CD4+ naive_XCELL	-0.224
	Myeloid dendritic cell_MCPCOUNTER	-0.244
RBP4	Macrophage M0_CIBERSORT	0.264
	B cell plasma_CIBERSORT	0.253
	NK cell_QUANTISEQ	0.242
	Neutrophil_CIBERSORT	0.211
	Macrophage M0_CIBERSORT-ABS	0.208
	Neutrophil_CIBERSORT-ABS	0.201
	T cell CD8+_CIBERSORT	-0.208
	B cell_XCELL	-0.222
	T cell CD4+ memory_XCELL	-0.258
	NK cell_XCELL	-0.28
	Macrophage M2_CIBERSORT	-0.297
